# Supplementary material for: Functional divergence of plant SCAR/WAVE proteins is determined by intrinsically disordered regions
Source: Sci Adv. 2025 May 21;11(21):eadt6107. doi: 10.1126/sciadv.adt6107 (PMC12094195; doi:10.1126/sciadv.adt6107)
Supplement: Supplementary file 2 — Data S1 [file sciadv.adt6107_data_s1.zip]

Archive with 1 entries (1 files):
- adt6107_data_s1.fasta
