# Supplementary material for: Functional divergence of plant SCAR/WAVE proteins is determined by intrinsically disordered regions
Source: Sci Adv. 2025 May 21;11(21):eadt6107. doi: 10.1126/sciadv.adt6107 (PMC12094195; doi:10.1126/sciadv.adt6107)
Supplement: Supplementary file 2 — Data S1 [file sciadv.adt6107_data_s1.zip › adt6107_data_s1.fasta]

>pKGW_RR_MGW
TCTAGATGCATGCTCGAGCGGCCGCCAGTGTGATGGATATCTGCAGAATTCGCCCTTGGGCCCCCCGATCTAGTAACATAGATGACACCGCGCGCGATAATTTATCCTAGTTTGCGCGCTATATTTTGTTTTCTATCGCGTATTAAATGTATAATTGCGGGACTCTAATCATAAAAACCCATCTCATAAATAACGTCATGCATTACATGTTAATTATTACATGCTTAACGTAATTCAACAGAAATTATATGATAATCATCGCAAGACCGGCAACAGGATTCAATCTTAAGAAACTTTATTGCCAAATGTTTGAACGATCGGGAATTGGATCCTACAGGAACAGGTGGTGGCGGCCCTCGGTGCGCTCGTACTGCTCCACGATGGTGTAGTCCTCGTTTGTGGGAGGTGATGTCCAGCTTGGAGTCCACGTAGTAGTAGCCGGGCAGCTGCACGGGCTTCTTGGCCATGTAGATGGACTTGAACTCCACCAGGTAGTGGCCGCCGTCCTTCAGCTTCAGGGCCTTGTGGATCTCGCCCTTCAGCACGCCGTCGCGGGGGTACAGGCGCTCGGTGGAGGCCTCCCAGCCCATGGTCTTCTTCTGCATTACGGGGCCGTCGGAGGGGAAGTTCACGCCGATGAACTTCACCTTGTAGATGAAGCAGCCGTCCTGCAGGGAGGAGTCCTGGGTCACGGTCACCACGCCGCCGTCCTCGAAGTTCATCACGCGCTCCCACTTGAAGCCCTCGGGGAAGGACAGCTTCTTGTAGTCGGGGATGTCGGCGGGGTGCTTCACGTACACCTTGGAGCCGTACTGGAACTGGGGGGACAGGATGTCCCAGGCGAAGGGCAGGGGGCCGCCCTTGGTCACCTTCAGCTTCACGGTGTTGTGGCCCTCGTAGGGGCGGCCCTCGCCCTCGCCCTCGATCTCGAACTCGTGGCCGTTCACGGTGCCCTCCATGCGCACCTTGAAGCGCATGAACTCCTTGATGACGTTCTTGGAGGAGCGCGCCATGGCAAAGATCTGCATCTGTTAATCAGAAAAACTCAGATTAATCGACAAATTCGATCGCACAAACTAGAAACTAACACCAGATCTAGATAGAAATCACAAATCGAAGAGTAATTATTCGACAAAACTCAAATTATTTGAACAAATCGGATGATATCTATGAAACCCTAATCGAGAATTAAGATGATATCTAACGATCAAACCCAGAAAATCGTCTTCGATCTAAGATTAACAGAATCTAAACCAAAGAACATATACGAAATTGGGATCGAACGAAAACAAAATCGAAGATTTTGAGAGAATAAGGAACACAGAAATTTACCTTGATCACGGTAGAGAGAATTGAGAGAAAGTTTTTAAGATTTTGAGAAATTGAAATCTGAATTGTGAAGAAGAAGAGCTCTTTGGGTATTGTTTTATAGAAGAAGAAGAAGAAAAGACGAGGACGACTAGGTCACGAGAAAGCTAAGGCGGTGAAGCAATAGCTAATAATAAAATGACACGTGTATTGAGCGTTGTTTACACGCAAAGTTGTTTTTGGCTAATTGCCTTATTTTTAGGTTGAGGAAAAGTATTTGTGCTTTGAGTTGATAAACACGACTCGTGTGTGCCGGCTGCAACCACTTTGACGCCGTTTATTACTGACTCGTCGACAACCACAATTTCCTTAACGGTCGTCATAAGATCCAGCCGTTGAGATTTAACGATCGTTACGATTTATATTTTTTTAGCATTATCGTTTTATTTTTTAAATATACGGTGGAGCTGAAAAATTGGCAATAATTGAACCGTGGGTCCCCACTGCATTGAAGCGTATTTCGTATTTTCTAGAATTCTTCGTGCTTTATTTCTTTTCCTTTTTGTTTTTTTTTGCCATTTATCTAATGCAAGTGGGCTTATAAAATCAGTGAATTTCTTGGAAAAGTAACTTCTTTATCGTATAACATATTGTGAAATTATCCATTTCTTTTAATTTTTTTAGTGTTATTGGATATTTTTGTATGATTATTGATTTGCATAGGATAATGACTTTTGTATCAAGTTGGTGAACAAGTCTCGTTAAAAAAGGCAAGTGGTTTGGTGACTCGATTTATTCTTGTTATTTAATTCATATATCAATGGATCTTATTTGGGGCCTGGTCCATATTTAACACTCGTGTTCAGTCCAATGACCAATAATATTTTTTCATTAATAACAATGTAACAAGAATGATACACAAAACATTCTTTGAATAAGTTCGCTATGAAGAAGGGAACTTATCCGGTCCTAGATCATCAGTTCATACAAACCTCCATAGAGTTCAACATCTTAAACAAGAATATCCTGATCTGAAGAATGTGGAGGCTTTAGTCCCTTGGATACTTGGGAGGCTGTGGAAGAACAGAAACGAGCTGGTGCTTAAAGGGAGGGAATTTGGAACCAATGAGGTATTAGTAAGGACACAAGAAGATGCAGATGAGTGGATTAGAAGGAAAGAGGCTCAGAATGTAAGGAAAGCACCAACCACAACGACGTCACGACGGCCAGTGAATTATCAACTATGTATAATAAAGTTGAACGAGAAACGTAAAATGATATAAATATCAATATATTAAATTAGATTTTGCATAAAAAACAGACTACATAATACTGTAAAACACAACATATCCAGTCACTATGGCGGCCGCATTAGGCACCCCCAGGCTTTACACTTTATGCTTCCGGCTCGTATAATGTGTGGATTTTGAGTTAGGATCCGTCGAGATTTTCAGGAGCTAAGGAAGCTAAAATGGAGAAAAAAATCACTGGATATACCACCGTTGATATATCCCAATGGCATCGTAAAGAACATTTTGAGGCATTTCAGTCAGTTGCTCAATGTACCTATAACCAGACCGTTCAGCTGGATATTACGGCCTTTTTAAAGACCGTAAAGAAAAATAAGCACAAGTTTTATCCGGCCTTTATTCACATTCTTGCCCGCCTGATGAATGCTCATCCGGAATTCCGTATGGCAATGAAAGACGGTGAGCTGGTGATATGGGATAGTGTTCACCCTTGTTACACCGTTTTCCATGAGCAAACTGAAACGTTTTCATCGCTCTGGAGTGAATACCACGACGATTTCCGGCAGTTTCTACACATATATTCGCAAGATGTGGCGTGTTACGGTGAAAACCTGGCCTATTTCCCTAAAGGGTTTATTGAGAATATGTTTTTCGTCTCAGCCAATCCCTGGGTGAGTTTCACCAGTTTTGATTTAAACGTGGCCAATATGGACAACTTCTTCGCCCCCGTTTTCACCATGGGCAAATATTATACGCAAGGCGACAAGGTGCTGATGCCGCTGGCGATTCAGGTTCATCATGCCGTTTGTGATGGCTTCCATGTCGGCAGAATGCTTAATGAATTACAACAGTACTGCGATGAGTGGCAGGGCGGGGCGTAATCTAGAGGATCCGGCTTACTAAAAGCCAGATAACAGTATGCGTATTTGCGCGCTGATTTTTGCGGTATAAGAATATATACTGATATGTATACCCGAAGTATGTCAAAAAGAGGTATGCTATGAAGCAGCGTATTACAGTGACAGTTGACAGCGACAGCTATCAGTTGCTCAAGGCATATATGATGTCAATATCTCCGGTTCGGTAAGCACAACCATGCAGAATGAAGCCCGTCGTCTGCGTGCCGAACGCTGGAAAGCGGAAAATCAGGAAGGGATGGCTGAGGTCGCCCGGTTTATTGAAATGAACGGCTCTTTTGCCGACGAGAACAGGGGCTGGTGAAATGCAGTTTAAGGTTTACACCTATAAAAGAGAGAGCCGTTATCGTCTGTTTGTGGATGTACAGAGTGATATTATTGACACGCCCGGGCGACGGATGGTGATCCCCCTGGCCAGTGCACGTCTGCTGTCAGATAAAGTCCCCCGTGAACTTTACCCGGTGGTGCATATCGGGGATGAAAGCTGGCGCATGATGACCACCGATATGGCCAGTGTGCCGGTCTCCGTTATCGGGGAAGAAGTGGCTGATCTCAGCCACCGCGAAAATGACATCAAAAACGCCATTAACCTGATGTTCTGGGGAATATAAATGTCAGGCTCCCTTATACACAGCCAGTCTGCAGGTCGACCATAGTGACTGGATATGTTGTGTTTTACAGTATTATGTAGTCTGTTTTTTATGCAAAATCTAATTTAATATATTGATATTTATATCATTTTACGTTTCTCGTTCAACTTTTCTATACAAAGTTGATAGCTTGGCGTAATCATGGTCATAGCTGTTTCCTGTGTGAAGCTTAGCTTGAGCTTGGATCAGATTGTCGTTTCCCGCCTTCAGTTTAAACTATCAGTGTTTGACAGGATATATTGGCGGGTAAACCTAAGAGAAAAGAGCGTTTATTAGAATAACGGATATTTAAAAGGGCGTGAAAAGGTTTATCCGTTCGTCCATTTGTATGTGCATGCCAACCACAGGGTTCCCCTCGGGATCAAAGTACTTTGATCCAACCCCTCCGCTGCTATAGTGCAGTCGGCTTCTGACGTTCAGTGCAGCCGTCTTCTGAAAACGACATGTCGCACAAGTCCTAAGTTACGCGACAGGCTGCCGCCCTGCCCTTTTCCTGGCGTTTTCTTGTCGCGTGTTTTAGTCGCATAAAGTAGAATACTTGCGACTAGAACCGGAGACATTACGCCATGAACAAGAGCGCCGCCGCTGGCCTGCTGGGCTATGCCCGCGTCAGCACCGACGACCAGGACTTGACCAACCAACGGGCCGAACTGCACGCGGCCGGCTGCACCAAGCTGTTTTCCGAGAAGATCACCGGCACCAGGCGCGACCGCCCGGAGCTGGCCAGGATGCTTGACCACCTACGCCCTGGCGACGTTGTGACAGTGACCAGGCTAGACCGCCTGGCCCGCAGCACCCGCGACCTACTGGACATTGCCGAGCGCATCCAGGAGGCCGGCGCGGGCCTGCGTAGCCTGGCAGAGCCGTGGGCCGACACCACCACGCCGGCCGGCCGCATGGTGTTGACCGTGTTCGCCGGCATTGCCGAGTTCGAGCGTTCCCTAATCATCGACCGCACCCGGAGCGGGCGCGAGGCCGCCAAGGCCCGAGGCGTGAAGTTTGGCCCCCGCCCTACCCTCACCCCGGCACAGATCGCGCACGCCCGCGAGCTGATCGACCAGGAAGGCCGCACCGTGAAAGAGGCGGCTGCACTGCTTGGCGTGCATCGCTCGACCCTGTACCGCGCACTTGAGCGCAGCGAGGAAGTGACGCCCACCGAGGCCAGGCGGCGCGGTGCCTTCCGTGAGGACGCATTGACCGAGGCCGACGCCCTGGCGGCCGCCGAGAATGAACGCCAAGAGGAACAAGCATGAAACCGCACCAGGACGGCCAGGACGAACCGTTTTTCATTACCGAAGAGATCGAGGCGGAGATGATCGCGGCCGGGTACGTGTTCGAGCCGCCCGCGCACGTCTCAACCGTGCGGCTGCATGAAATCCTGGCCGGTTTGTCTGATGCCAAGCTGGCGGCCTGGCCGGCCAGCTTGGCCGCTGAAGAAACCGAGCGCCGCCGTCTAAAAAGGTGATGTGTATTTGAGTAAAACAGCTTGCGTCATGCGGTCGCTGCGTATATGATGCGATGAGTAAATAAACAAATACGCAAGGGGAACGCATGAAGGTTATCGCTGTACTTAACCAGAAAGGCGGGTCAGGCAAGACGACCATCGCAACCCATCTAGCCCGCGCCCTGCAACTCGCCGGGGCCGATGTTCTGTTAGTCGATTCCGATCCCCAGGGCAGTGCCCGCGATTGGGCGGCCGTGCGGGAAGATCAACCGCTAACCGTTGTCGGCATCGACCGCCCGACGATTGACCGCGACGTGAAGGCCATCGGCCGGCGCGACTTCGTAGTGATCGACGGAGCGCCCCAGGCGGCGGACTTGGCTGTGTCCGCGATCAAGGCAGCCGACTTCGTGCTGATTCCGGTGCAGCCAAGCCCTTACGACATATGGGCCACCGCCGACCTGGTGGAGCTGGTTAAGCAGCGCATTGAGGTCACGGATGGAAGGCTACAAGCGGCCTTTGTCGTGTCGCGGGCGATCAAAGGCACGCGCATCGGCGGTGAGGTTGCCGAGGCGCTGGCCGGGTACGAGCTGCCCATTCTTGAGTCCCGTATCACGCAGCGCGTGAGCTACCCAGGCACTGCCGCCGCCGGCACAACCGTTCTTGAATCAGAACCCGAGGGCGACGCTGCCCGCGAGGTCCAGGCGCTGGCCGCTGAAATTAAATCAAAACTCATTTGAGTTAATGAGGTAAAGAGAAAATGAGCAAAAGCACAAACACGCTAAGTGCCGGCCGTCCGAGCGCACGCAGCAGCAAGGCTGCAACGTTGGCCAGCCTGGCAGACACGCCAGCCATGAAGCGGGTCAACTTTCAGTTGCCGGCGGAGGATCACACCAAGCTGAAGATGTACGCGGTACGCCAAGGCAAGACCATTACCGAGCTGCTATCTGAATACATCGCGCAGCTACCAGAGTAAATGAGCAAATGAATAAATGAGTAGATGAATTTTAGCGGCTAAAGGAGGCGGCATGGAAAATCAAGAACAACCAGGCACCGACGCCGTGGAATGCCCCATGTGTGGAGGAACGGGCGGTTGGCCAGGCGTAAGCGGCTGGGTTGTCTGCCGGCCCTGCAATGGCACTGGAACCCCCAAGCCCGAGGAATCGGCGTGACGGTCGCAAACCATCCGGCCCGGTACAAATCGGCGCGGCGCTGGGTGATGACCTGGTGGAGAAGTTGAAGGCCGCGCAGGCCGCCCAGCGGCAACGCATCGAGGCAGAAGCACGCCCCGGTGAATCGTGGCAAGCGGCCGCTGATCGAATCCGCAAAGAATCCCGGCAACCGCCGGCAGCCGGTGCGCCGTCGATTAGGAAGCCGCCCAAGGGCGACGAGCAACCAGATTTTTTCGTTCCGATGCTCTATGACGTGGGCACCCGCGATAGTCGCAGCATCATGGACGTGGCCGTTTTCCGTCTGTCGAAGCGTGACCGACGAGCTGGCGAGGTGATCCGCTACGAGCTTCCAGACGGGCACGTAGAGGTTTCCGCAGGGCCGGCCGGCATGGCCAGTGTGTGGGATTACGACCTGGTACTGATGGCGGTTTCCCATCTAACCGAATCCATGAACCGATACCGGGAAGGGAAGGGAGACAAGCCCGGCCGCGTGTTCCGTCCACACGTTGCGGACGTACTCAAGTTCTGCCGGCGAGCCGATGGCGGAAAGCAGAAAGACGACCTGGTAGAAACCTGCATTCGGTTAAACACCACGCACGTTGCCATGCAGCGTACGAAGAAGGCCAAGAACGGCCGCCTGGTGACGGTATCCGAGGGTGAAGCCTTGATTAGCCGCTACAAGATCGTAAAGAGCGAAACCGGGCGGCCGGAGTACATCGAGATCGAGCTAGCTGATTGGATGTACCGCGAGATCACAGAAGGCAAGAACCCGGACGTGCTGACGGTTCACCCCGATTACTTTTTGATCGATCCCGGCATCGGCCGTTTTCTCTACCGCCTGGCACGCCGCGCCGCAGGCAAGGCAGAAGCCAGATGGTTGTTCAAGACGATCTACGAACGCAGTGGCAGCGCCGGAGAGTTCAAGAAGTTCTGTTTCACCGTGCGCAAGCTGATCGGGTCAAATGACCTGCCGGAGTACGATTTGAAGGAGGAGGCGGGGCAGGCTGGCCCGATCCTAGTCATGCGCTACCGCAACCTGATCGAGGGCGAAGCATCCGCCGGTTCCTAATGTACGGAGCAGATGCTAGGGCAAATTGCCCTAGCAGGGGAAAAAGGTCGAAAAGGTCTCTTTCCTGTGGATAGCACGTACATTGGGAACCCAAAGCCGTACATTGGGAACCGGAACCCGTACATTGGGAACCCAAAGCCGTACATTGGGAACCGGTCACACATGTAAGTGACTGATATAAAAGAGAAAAAAGGCGATTTTTCCGCCTAAAACTCTTTAAAACTTATTAAAACTCTTAAAACCCGCCTGGCCTGTGCATAACTGTCTGGCCAGCGCACAGCCGAAGAGCTGCAAAAAGCGCCTACCCTTCGGTCGCTGCGCTCCCTACGCCCCGCCGCTTCGCGTCGGCCTATCGCGGCCGCTGGCCGCTCAAAAATGGCTGGCCTACGGCCAGGCAATCTACCAGGGCGCGGACAAGCCGCGCCGTCGCCACTCGACCGCCGGCGCCCACATCAAGGCACCCTGCCTCGCGCGTTTCGGTGATGACGGTGAAAACCTCTGACACATGCAGCTCCCGGAGACGGTCACAGCTTGTCTGTAAGCGGATGCCGGGAGCAGACAAGCCCGTCAGGGCGCGTCAGCGGGTGTTGGCGGGTGTCGGGGCGCAGCCATGACCCAGTCACGTAGCGATAGCGGAGTGTATACTGGCTTAACTATGCGGCATCAGAGCAGATTGTACTGAGAGTGCACCATATGCGGTGTGAAATACCGCACAGATGCGTAAGGAGAAAATACCGCATCAGGCGCTCTTCCGCTTCCTCGCTCACTGACTCGCTGCGCTCGGTCGTTCGGCTGCGGCGAGCGGTATCAGCTCACTCAAAGGCGGTAATACGGTTATCCACAGAATCAGGGGATAACGCAGGAAAGAACATGTGAGCAAAAGGCCAGCAAAAGGCCAGGAACCGTAAAAAGGCCGCGTTGCTGGCGTTTTTCCATAGGCTCCGCCCCCCTGACGAGCATCACAAAAATCGACGCTCAAGTCAGAGGTGGCGAAACCCGACAGGACTATAAAGATACCAGGCGTTTCCCCCTGGAAGCTCCCTCGTGCGCTCTCCTGTTCCGACCCTGCCGCTTACCGGATACCTGTCCGCCTTTCTCCCTTCGGGAAGCGTGGCGCTTTCTCATAGCTCACGCTGTAGGTATCTCAGTTCGGTGTAGGTCGTTCGCTCCAAGCTGGGCTGTGTGCACGAACCCCCCGTTCAGCCCGACCGCTGCGCCTTATCCGGTAACTATCGTCTTGAGTCCAACCCGGTAAGACACGACTTATCGCCACTGGCAGCAGCCACTGGTAACAGGATTAGCAGAGCGAGGTATGTAGGCGGTGCTACAGAGTTCTTGAAGTGGTGGCCTAACTACGGCTACACTAGAAGGACAGTATTTGGTATCTGCGCTCTGCTGAAGCCAGTTACCTTCGGAAAAAGAGTTGGTAGCTCTTGATCCGGCAAACAAACCACCGCTGGTAGCGGTGGTTTTTTTGTTTGCAAGCAGCAGATTACGCGCAGAAAAAAAGGATCTCAAGAAGATCCTTTGATCTTTTCTACGGGGTCTGACGCTCAGTGGAACGAAAACTCACGTTAAGGGATTTTGGTCATGCATGATATATCTCCCAATTTGTGTAGGGCTTATTATGCACGCTTAAAAATAATAAAAGCAGACTTGACCTGATAGTTTGGCTGTGAGCAATTATGTGCTTAGTGCATCTAATCGCTTGAGTTAACGCCGGCGAAGCGGCGTCGGCTTGAACGAATTTCTAGCTAGACATTATTTGCCGACTACCTTGGTGATCTCGCCTTTCACGTAGTGGACAAATTCTTCCAACTGATCTGCGCGCGAGGCCAAGCGATCTTCTTCTTGTCCAAGATAAGCCTGTCTAGCTTCAAGTATGACGGGCTGATACTGGGCCGGCAGGCGCTCCATTGCCCAGTCGGCAGCGACATCCTTCGGCGCGATTTTGCCGGTTACTGCGCTGTACCAAATGCGGGACAACGTAAGCACTACATTTCGCTCATCGCCAGCCCAGTCGGGCGGCGAGTTCCATAGCGTTAAGGTTTCATTTAGCGCCTCAAATAGATCCTGTTCAGGAACCGGATCAAAGAGTTCCTCCGCCGCTGGACCTACCAAGGCAACGCTATGTTCTCTTGCTTTTGTCAGCAAGATAGCCAGATCAATGTCGATCGTGGCTGGCTCGAAGATACCTGCAAGAATGTCATTGCGCTGCCATTCTCCAAATTGCAGTTCGCGCTTAGCTGGATAACGCCACGGAATGATGTCGTCGTGCACAACAATGGTGACTTCTACAGCGCGGAGAATCTCGCTCTCTCCAGGGGAAGCCGAAGTTTCCAAAAGGTCGTTGATCAAAGCTCGCCGCGTTGTTTCATCAAGCCTTACGGTCACCGTAACCAGCAAATCAATATCACTGTGTGGCTTCAGGCCGCCATCCACTGCGGAGCCGTACAAATGTACGGCCAGCAACGTCGGTTCGAGATGGCGCTCGATGACGCCAACTACCTCTGATAGTTGAGTCGATACTTCGGCGATCACCGCTTCCCCCATGATGTTTAACTTTGTTTTAGGGCGACTGCCCTGCTGCGTAACATCGTTGCTGCTCCATAACATCAAACATCGACCCACGGCGTAACGCGCTTGCTGCTTGGATGCCCGAGGCATAGACTGTACCCCAAAAAAACATGTCATAACAAGAAGCCATGAAAACCGCCACTGCGCCGTTACCACCGCTGCGTTCGGTCAAGGTTCTGGACCAGTTGCGTGACGGCAGTTACGCTACTTGCATTACAGCTTACGAACCGAACGAGGCTTATGTCCACTGGGTTCGTGCCCGAATTGATCACAGGCAGCAACGCTCTGTCATCGTTACAATCAACATGCTACCCTCCGCGAGATCATCCGTGTTTCAAACCCGGCAGCTTAGTTGCCGTTCTTCCGAATAGCATCGGTAACATGAGCAAAGTCTGCCGCCTTACAACGGCTCTCCCGCTGACGCCGTCCCGGACTGATGGGCTGCCTGTATCGAGTGGTGATTTTGTGCCGAGCTGCCGGTCGGGGAGCTGTTGGCTGGCTGGTGGCAGGATATATTGTGGTGTAAACAAATTGACGCTTAGACAACTTAATAACACATTGCGGACGTTTTTAATGTACTGAATTAACGCCGAATTGAATTATCAGCTTGCATGCCGGTCGATCTAGTAACATAGATGACACCGCGCGCGATAATTTATCCTAGTTTGCGCGCTATATTTTGTTTTCTATCGCGTATTAAATGTATAATTGCGGGACTCTAATCATAAAAACCCATCTCATAAATAACGTCATGCATTACATGTTAATTATTACATGCTTAACGTAATTCAACAGAAATTATATGATAATCATCGCAAGACCGGCAACAGGATTCAATCTTAAGAAACTTTATTGCCAAATGTTTGAACGATCTGCTTGACTCTAGCTAGAGTCCGAACCCCAGAGTCCCGCTCAGAAGAACTCGTCAAGAAGGCGATAGAAGGCGATGCGCTGCGAATCGGGAGCGGCGATACCGTAAAGCACGAGGAAGCGGTCAGCCCATTCGCCGCCAAGCTCTTCAGCAATATCACGGGTAGCCAACGCTATGTCCTGATAGCGGTCCGCCACACCCAGCCGGCCACAGTCGATGAATCCAGAAAAGCGGCCATTTTCCACCATGATATTCGGCAAGCAGGCATCGCCGTGGGTCACGACGAGATCCTCGCCGTCGGGCATCCGCGCCTTGAGCCTGGCGAACAGTTCGGCTGGCGCGAGCCCCTGATGCTCTTCGTCCAGATCATCCTGATCGACAAGACCGGCTTCCATCCGAGTACGTGCTCGCTCGATGCGATGTTTCGCTTGGTGGTCGAATGGGCAGGTAGCCGGATCAAGCGTATGCAGCCGCCGCATTGCATCAGCCATGATGGATACTTTCTCGGCAGGAGCAAGGTGAGATGACAGGAGATCCTGCCCCGGCACTTCGCCCAATAGCAGCCAGTCCCTTCCCGCTTCAGTGACAACGTCGAGCACAGCTGCGCAAGGAACGCCCGTCGTGGCCAGCCACGATAGCCGCGCTGCCTCGTCTTGGAGTTCATTCAGGGCACCGGACAGGTCGGTCTTGACAAAAAGAACCGGGCGCCCCTGCGCTGACAGCCGGAACACGGCGGCATCAGAGCAGCCGATTGTCTGTTGTGCCCAGTCATAGCCGAATAGCCTCTCCACCCAAGCGGCCGGAGAACCTGCGTGCAATCCATCTTGTTCAATCATGCCTCGATCGAGTTGAGAGTGAATATGAGACTCTAATTGGATACCGAGGGGAATTTATGGAACGTCAGTGGAGCATTTTTGACAAGAAATATTTGCTAGCTGATAGTGACCTTAGGCGACTTTTGAACGCGCAATAATGGTTTCTGACGTATGTGCTTAGCTCATTAAACTCCAGAAACCCGCGGCTGAGTGGCTCCTTCAACGTTGCGGTTCTGTCAGTTCCAAACGTAAAACGGCTTGTCCCGCGTCATCGGCGGGGGTCATAACGTGACTCCCTTAATTCTCATGTATGATAATTCGAGGGTACCCGGGGATCCC

>pENTR4_1_prAtUBQ3p
CTTTCCTGCGTTATCCCCTGATTCTGTGGATAACCGTATTACCGCCTTTGAGTGAGCTGATACCGCTCGCCGCAGCCGAACGACCGAGCGCAGCGAGTCAGTGAGCGAGGAAGCGGAAGAGCGCCCAATACGCAAACCGCCTCTCCCCGCGCGTTGGCCGATTCATTAATGCAGCTGGCACGACAGGTTTCCCGACTGGAAAGCGGGCAGTGAGCGCAACGCAATTAATACGCGTACCGCTAGCCAGGAAGAGTTTGTAGAAACGCAAAAAGGCCATCCGTCAGGATGGCCTTCTGCTTAGTTTGATGCCTGGCAGTTTATGGCGGGCGTCCTGCCCGCCACCCTCCGGGCCGTTGCTTCACAACGTTCAAATCCGCTCCCGGCGGATTTGTCCTACTCAGGAGAGCGTTCACCGACAAACAACAGATAAAACGAAAGGCCCAGTCTTCCGACTGAGCCTTTCGTTTTATTTGATGCCTGGCAGTTCCCTACTCTCGCGTTAACGCTAGCATGGATGTTTTCCCAGTCACGACGTTGTAAAACGACGGCCAGTCTTAAGCTCGGGCCCGCGTTAACGCTACCATGGAGCTCCAAATAATGATTTTATTTTGACTGATAGTGACCTGTTCGTTGCAACAAATTGATAAGCAATGCTTTTTTATAATGCCAACTTTGTATAGAAAAGTTGGCCAGAGACCAAGCTTGGATCCATGCAGCCAAGTCTCATAAACGCCATTGTGGAAGAAAGTCTTGAGTTGGTGGTAATGTAACAGAGTAGTAAGAACAGAGAAGAGAGAGAGTGTGAGATACATGAATTGTCGGGCAACAAAAATCCTGAACATCTTATTTTAGCAAAGAGAAAGAGTTCCGAGTCTGTAGCAGAAGAGTGAGGAGAAATTTAAGCTCTTGGACTTGTGAATTGTTCCGCCTCTTGAATACTTCTTCAATCCTCATATATTCTTCTTCTATGTTACCTGAAAACCGGCATTTAATCTCGCGGGTTTATTCCGGTTCAACATTTTTTTTGTTTTGAGTTATTATCTGGGCTTAATAACGCAGGCCTGAAATAAATTCAAGGCCCAACTGTTTTTTTTTTTAAGAAGTTGCTGTTAAAAAAAAAAAAAGGGAATTAACAACAACAACAAAAAAAGATAAAGAAAATAATAACAATTACTTTAATTGTAGACTAAAAAAACATAGATTTTATCATGAAAAAAAGAGAAAAGAAATAAAAACTTGGATCAAAAAAAAAAACATACAGATCTTCTAATTATTAACTTTTCTTAAAAATTAGGTCCTTTTTCCCAACAATTAGGTTTAGAGTTTTGGAATTAAACCAAAAAGATTGTTCTAAAAAATACTCAAATTTGGTAGATAAGTTTCCTTATTTTAATTAGTCAATGGTAGATACTTTTTTTTCTTTTCTTTATTAGAGTAGATTAGAATCTTTTATGCCAAGTATTGATAAATTAAATCAAGAAGATAAACTATCATAATCAACATGAAATTAAAAGAAAAATCTCATATATAGTATTAGTATTCTCTATATATATTATGATTGCTTATTCTTAATGGGTTGGGTTAACCAAGACATAGTCTTAATGGAAAGAATCTTTTTTGAACTTTTTCCTTATTGATTAAATTCTTCTATAGAAAAGAAAGAAATTATTTGAGGAAAAGTATATACAAAAAGAAAAATAGAAAAATGTCAGTGAAGCAGATGTAATGGATGACCTAATCCAACCACCACCATAGGATGTTTCTACTTGAGTCGGTCTTTTAAAAACGCACGGTGGAAAATATGACACGTATCATATGATTCCTTCCTTTAGTTTCGTGATAATAATCCTCAACTGATATCTTCCTTTTTTTGTTTTGGCTAAAGATATTTTATTCTCATTAATAGAAAAGACGGTTTTGGGCTTTTGGTTTGCGATATAAAGAAGACCTTCGTGTGGAAGATAATAATTCATCCTTTCGTCTTTTTCTGACTCTTCAATCTCTCCCAAAGCCTAAAGCGATCTCTGCAAATCTCTCGCGACTCTCTCTTTCAAGGTATATTTTCTGATTCTTTTTGTTTTTGATTCGTATCTGATCTCCAATTTTTGTTATGTGGATTATTGAATCTTTTGTATAAATTGCTTTTGACAATATTGTTCGTTTCGTCAATCCAGCTTCTAAATTTTGTCCTGATTACTAAGATATCGATTCGTAGTGTTTACATCTGTGTAATTTCTTGCTTGATTGTGAAATTAGGATTTTCAAGGACGATCTATTCAATTTTTGTGTTTTCTTTGTTCGATTCTCTCTGTTTTAGGTTTCTTATGTTTAGATCCGTTTCTCTTTGGTGTTGTTTTGATTTCTCTTACGGCTTTTGATTTGGTATATGTTCGCTGATTGGTTTCTACTTGTTCTATTGTTTTATTTCAGGCGCGCCTAACCCGGGTACCACAAGTTTGTACAAAAAAGTTGAACGAGAAACGTAAAATGATATAAATATCAATATATTAAATTAGATTTTGCATAAAAAACAGACTACATAATACTGTAAAACACAACATATGCAGTCACTATGAATCAACTACTTAGATGGTATTAGTGACCTGTAGAATTCGAGCTCTAGAGCTGCAGGGCGGCCGCGATATCCCCTATAGTGAGTCGTATTACATGGTCATAGCTGTTTCCTGGCAGCTCTGGCCCGTGTCTCAAAATCTCTGATGTTACATTGCACAAGATAAAAATATATCATCATGAACAATAAAACTGTCTGCTTACATAAACAGTAATACAAGGGGTGTTATGAGCCATATTCAACGGGAAACGTCGAGGCCGCGATTAAATTCCAACATGGATGCTGATTTATATGGGTATAAATGGGCTCGCGATAATGTCGGGCAATCAGGTGCGACAATCTATCGCTTGTATGGGAAGCCCGATGCGCCAGAGTTGTTTCTGAAACATGGCAAAGGTAGCGTTGCCAATGATGTTACAGATGAGATGGTCAGACTAAACTGGCTGACGGAATTTATGCCTCTTCCGACCATCAAGCATTTTATCCGTACTCCTGATGATGCATGGTTACTCACCACTGCGATCCCCGGAAAAACAGCATTCCAGGTATTAGAAGAATATCCTGATTCAGGTGAAAATATTGTTGATGCGCTGGCAGTGTTCCTGCGCCGGTTGCATTCGATTCCTGTTTGTAATTGTCCTTTTAACAGCGATCGCGTATTTCGTCTCGCTCAGGCGCAATCACGAATGAATAACGGTTTGGTTGATGCGAGTGATTTTGATGACGAGCGTAATGGCTGGCCTGTTGAACAAGTCTGGAAAGAAATGCATAAACTTTTGCCATTCTCACCGGATTCAGTCGTCACTCATGGTGATTTCTCACTTGATAACCTTATTTTTGACGAGGGGAAATTAATAGGTTGTATTGATGTTGGACGAGTCGGAATCGCAGACCGATACCAGGATCTTGCCATCCTATGGAACTGCCTCGGTGAGTTTTCTCCTTCATTACAGAAACGGCTTTTTCAAAAATATGGTATTGATAATCCTGATATGAATAAATTGCAGTTTCATTTGATGCTCGATGAGTTTTTCTAATCAGAATTGGTTAATTGGTTGTAACACTGGCAGAGCATTACGCTGACTTGACGGGACGGCGCAAGCTCATGACCAAAATCCCTTAACGTGAGTTACGCGTCGTTCCACTGAGCGTCAGACCCCGTAGAAAAGATCAAAGGATCTTCTTGAGATCCTTTTTTTCTGCGCGTAATCTGCTGCTTGCAAACAAAAAAACCACCGCTACCAGCGGTGGTTTGTTTGCCGGATCAAGAGCTACCAACTCTTTTTCCGAAGGTAACTGGCTTCAGCAGAGCGCAGATACCAAATACTGTCCTTCTAGTGTAGCCGTAGTTAGGCCACCACTTCAAGAACTCTGTAGCACCGCCTACATACCTCGCTCTGCTAATCCTGTTACCAGTGGCTGCTGCCAGTGGCGATAAGTCGTGTCTTACCGGGTTGGACTCAAGACGATAGTTACCGGATAAGGCGCAGCGGTCGGGCTGAACGGGGGGTTCGTGCACACAGCCCAGCTTGGAGCGAACGACCTACACCGAACTGAGATACCTACAGCGTGAGCATTGAGAAAGCGCCACGCTTCCCGAAGGGAGAAAGGCGGACAGGTATCCGGTAAGCGGCAGGGTCGGAACAGGAGAGCGCACGAGGGAGCTTCCAGGGGGAAACGCCTGGTATCTTTATAGTCCTGTCGGGTTTCGCCACCTCTGACTTGAGCGTCGATTTTTGTGATGCTCGTCAGGGGGGCGGAGCCTATGGAAAAACGCCAGCAACGCGGCCTTTTTACGGTTCCTGGCCTTTTGCTGGCCTTTTGCTCACATGTT

>pENTR4_1_prMtAPI
CTTTCCTGCGTTATCCCCTGATTCTGTGGATAACCGTATTACCGCCTTTGAGTGAGCTGATACCGCTCGCCGCAGCCGAACGACCGAGCGCAGCGAGTCAGTGAGCGAGGAAGCGGAAGAGCGCCCAATACGCAAACCGCCTCTCCCCGCGCGTTGGCCGATTCATTAATGCAGCTGGCACGACAGGTTTCCCGACTGGAAAGCGGGCAGTGAGCGCAACGCAATTAATACGCGTACCGCTAGCCAGGAAGAGTTTGTAGAAACGCAAAAAGGCCATCCGTCAGGATGGCCTTCTGCTTAGTTTGATGCCTGGCAGTTTATGGCGGGCGTCCTGCCCGCCACCCTCCGGGCCGTTGCTTCACAACGTTCAAATCCGCTCCCGGCGGATTTGTCCTACTCAGGAGAGCGTTCACCGACAAACAACAGATAAAACGAAAGGCCCAGTCTTCCGACTGAGCCTTTCGTTTTATTTGATGCCTGGCAGTTCCCTACTCTCGCGTTAACGCTAGCATGGATGTTTTCCCAGTCACGACGTTGTAAAACGACGGCCAGTCTTAAGCTCGGGCCCGCGTTAACGCTACCATGGAGCTCCAAATAATGATTTTATTTTGACTGATAGTGACCTGTTCGTTGCAACAAATTGATAAGCAATGCTTTTTTATAATGCCAACTTTGTATAGAAAAGTTGGCCAGAGACCAAGCTTATTAAATCAGTAAAACTCAACAACTCTTTGATGAAGTTGTATTTTGTTTTCTGAATTTAAAAAAAATAAATAATAATAGTTTACTTATCTAAGAAATACTAGGTGCTTTAAGCAATGCATGGGGTCCAAATAACATTGGATTGAAACCATTTTCTTTTAAAAGGAATCGATAAGATGTGTATCTTAATTATGATTTTTGAATTATTCAGGATTCGTTACCAGTTTGGTAGTTCCTCCGGGAGGACAATGTACAGTACCTTGCATTGCAAATTGTGATAAGGAATGTCGCTCCAAGGGGTTTCAAAGAGGACAATGCTATACTCGTCTTCTGAAGACGAGTTGTTGTTGTTTTCACTAATAAGTTCCATTGTATTATTGTGGTCAAAATAAATAAAACTGCACTAGAACATGACTTTGGAAGAGACAATTTCTAATAATTTTGTGTAAATCAATAAAACTTGTGAACATGATTATCAACGAGTGCAACTCATAATACAATATAGGTTGTTATTTGAATTCTCATTTTTGCAGTTTATTGTCAAAATATTTTAATGATTTCAATTTAATCTTCTTGTTTACACCTAACAATAACCATAATCTTAGTTGATATTGAAAAATATGTGATATGAATATAGACGATTTCCCCTCAACAAATGGTAGGTTAGCGCGAATAATCAAACAAGAGTCAGCCAATTCTTTCTTAATTCTACCGGTGAATACATGAGTCTTGGAATACATCAAACTTAGTCAAGACTCAATAAAATTGGACAGTAAAGCAATTGAATTGTGATCCATGTTTCTAGTACCAATAACCAAAATGTTTGATTGATTCAACGAATGAACGTTTTAGGGGAAAATGCTCATATTGGACTCTGACAACGAACCACGCCGTAAAATGAAACAATACCAGTCTAAAGGCACTTGTTAGCCTAACCTTGCAATATATATCATGTCCATGTTTGACGTTACAATGAGTATGTTAGAATCACGATAACTTGAATATTGAATCTGATATACACATCACCGTAATACCGAAAGAGCAGTGATATTTGAACAACCATTTGAGACAACTTATTTTCCCTCTCTTTTGATTTGTAAAAAACAATAGAAAGAGAAAAAGTACGGGAAAGAATAAAAACATAGTATGTGAGAGAGAGTTGTCAAGAGTGATTGTACAAATTTTTCTTACCAAAAATACAAAAGAGAGTTGTCAAAAGTGATTGTAGAAATTTCTCATACCAAAAATACAAAACCTACAAAGATCTTGGACAAAATAGACTTTTCAGTTTACACAGTTGCTTGAATCCGTGTCCCGCATCCGTCACTCTCTTCACGTCTGTCATAATGTGACTCTCCCGCACACCGACCACCACCGTATATTCATTTATTTCATTTCTAAAATATTAAATACTATAATAGTACTCATAATTAATTTTAAAATAACACACTTTCTCTCTCTGTACATTTATTATACATTTTCTTTCTCTCTCTTCCATGGTGGAACACGGTGGAGCAAAAGTCACCGGAAGAAGAAACAAGATCGAATCCCAAATTCTAGGGTTTCTGAATTGCTGAATTCGTTATCGAAGAAGAAAAAAGGGTGGGCGCGCCTAACCCGGGTACCACAAGTTTGTACAAAAAAGTTGAACGAGAAACGTAAAATGATATAAATATCAATATATTAAATTAGATTTTGCATAAAAAACAGACTACATAATACTGTAAAACACAACATATGCAGTCACTATGAATCAACTACTTAGATGGTATTAGTGACCTGTAGAATTCGAGCTCTAGAGCTGCAGGGCGGCCGCGATATCCCCTATAGTGAGTCGTATTACATGGTCATAGCTGTTTCCTGGCAGCTCTGGCCCGTGTCTCAAAATCTCTGATGTTACATTGCACAAGATAAAAATATATCATCATGAACAATAAAACTGTCTGCTTACATAAACAGTAATACAAGGGGTGTTATGAGCCATATTCAACGGGAAACGTCGAGGCCGCGATTAAATTCCAACATGGATGCTGATTTATATGGGTATAAATGGGCTCGCGATAATGTCGGGCAATCAGGTGCGACAATCTATCGCTTGTATGGGAAGCCCGATGCGCCAGAGTTGTTTCTGAAACATGGCAAAGGTAGCGTTGCCAATGATGTTACAGATGAGATGGTCAGACTAAACTGGCTGACGGAATTTATGCCTCTTCCGACCATCAAGCATTTTATCCGTACTCCTGATGATGCATGGTTACTCACCACTGCGATCCCCGGAAAAACAGCATTCCAGGTATTAGAAGAATATCCTGATTCAGGTGAAAATATTGTTGATGCGCTGGCAGTGTTCCTGCGCCGGTTGCATTCGATTCCTGTTTGTAATTGTCCTTTTAACAGCGATCGCGTATTTCGTCTCGCTCAGGCGCAATCACGAATGAATAACGGTTTGGTTGATGCGAGTGATTTTGATGACGAGCGTAATGGCTGGCCTGTTGAACAAGTCTGGAAAGAAATGCATAAACTTTTGCCATTCTCACCGGATTCAGTCGTCACTCATGGTGATTTCTCACTTGATAACCTTATTTTTGACGAGGGGAAATTAATAGGTTGTATTGATGTTGGACGAGTCGGAATCGCAGACCGATACCAGGATCTTGCCATCCTATGGAACTGCCTCGGTGAGTTTTCTCCTTCATTACAGAAACGGCTTTTTCAAAAATATGGTATTGATAATCCTGATATGAATAAATTGCAGTTTCATTTGATGCTCGATGAGTTTTTCTAATCAGAATTGGTTAATTGGTTGTAACACTGGCAGAGCATTACGCTGACTTGACGGGACGGCGCAAGCTCATGACCAAAATCCCTTAACGTGAGTTACGCGTCGTTCCACTGAGCGTCAGACCCCGTAGAAAAGATCAAAGGATCTTCTTGAGATCCTTTTTTTCTGCGCGTAATCTGCTGCTTGCAAACAAAAAAACCACCGCTACCAGCGGTGGTTTGTTTGCCGGATCAAGAGCTACCAACTCTTTTTCCGAAGGTAACTGGCTTCAGCAGAGCGCAGATACCAAATACTGTCCTTCTAGTGTAGCCGTAGTTAGGCCACCACTTCAAGAACTCTGTAGCACCGCCTACATACCTCGCTCTGCTAATCCTGTTACCAGTGGCTGCTGCCAGTGGCGATAAGTCGTGTCTTACCGGGTTGGACTCAAGACGATAGTTACCGGATAAGGCGCAGCGGTCGGGCTGAACGGGGGGTTCGTGCACACAGCCCAGCTTGGAGCGAACGACCTACACCGAACTGAGATACCTACAGCGTGAGCATTGAGAAAGCGCCACGCTTCCCGAAGGGAGAAAGGCGGACAGGTATCCGGTAAGCGGCAGGGTCGGAACAGGAGAGCGCACGAGGGAGCTTCCAGGGGGAAACGCCTGGTATCTTTATAGTCCTGTCGGGTTTCGCCACCTCTGACTTGAGCGTCGATTTTTGTGATGCTCGTCAGGGGGGCGGAGCCTATGGAAAAACGCCAGCAACGCGGCCTTTTTACGGTTCCTGGCCTTTTGCTGGCCTTTTGCTCACATGTT

>pENTR_p2rp3_T35STerm
CTTTCCTGCGTTATCCCCTGATTCTGTGGATAACCGTATTACCGCCTTTGAGTGAGCTGATACCGCTCGCCGCAGCCGAACGACCGAGCGCAGCGAGTCAGTGAGCGAGGAAGCGGAAGAGCGCCCAATACGCAAACCGCCTCTCCCCGCGCGTTGGCCGATTCATTAATGCAGCTGGCACGACAGGTTTCCCGACTGGAAAGCGGGCAGTGAGCGCAACGCAATTAATACGCGTACCGCTAGCCAGGAAGAGTTTGTAGAAACGCAAAAAGGCCATCCGTCAGGATGGCCTTCTGCTTAGTTTGATGCCTGGCAGTTTATGGCGGGCGTCCTGCCCGCCACCCTCCGGGCCGTTGCTTCACAACGTTCAAATCCGCTCCCGGCGGATTTGTCCTACTCAGGAGAGCGTTCACCGACAAACAACAGATAAAACGAAAGGCCCAGTCTTCCGACTGAGCCTTTCGTTTTATTTGATGCCTGGCAGTTCCCTACTCTCGCGTTAACGCTAGCATGGATGTTTTCCCAGTCACGACGTTGTAAAACGACGGCCAGTCTTAAGCTCGGGCCCTGCAGCTCTAGAGCTCGAATTCTACAGGTCACTAATACCATCTAAGTAGTTGATTCATAGTGACTGCATATGTTGTGTTTTACAGTATTATGTAGTCTGTTTTTTATGCAAAATCTAATTTAATATATTGATATTTATATCATTTTACGTTTCTCGTTCAACTTTCTTGTACAAAGTGGGGCGCGCCTAACCCGGGAATGGTACCTAACCGCGGCCATGCTAGAGTCCGCAAAAATCACCAGTCTCTCTCTACAAATCTATCTCTCTCTATTTTTCTCCAGAATAATGTGTGAGTAGTTCCCAGATAAGGGAATTAGGGTTCTTATAGGGTTTCGCTCATGTGTTGAGCATATAAGAAACCCTTAGTATGTATTTGTATTTGTAAAATACTTCTATCAATAAAATTTCTAATTCCTAAAACCAAAATCCAGTGATCCGGACAACTTTATTATACAAAGTTGGCATTATAAAAAAGCATTGCTTATCAATTTGTTGCAACGAACAGGTCACTATCAGTCAAAATAAAATCATTATTTGGAGCTCCATGGTAGCGTTAACGCGGCCGCGATATCCCCTATAGTGAGTCGTATTACATGGTCATAGCTGTTTCCTGGCAGCTCTGGCCCGTGTCTCAAAATCTCTGATGTTACATTGCACAAGATAAAAATATATCATCATGAACAATAAAACTGTCTGCTTACATAAACAGTAATACAAGGGGTGTTATGAGCCATATTCAACGGGAAACGTCGAGGCCGCGATTAAATTCCAACATGGATGCTGATTTATATGGGTATAAATGGGCTCGCGATAATGTCGGGCAATCAGGTGCGACAATCTATCGCTTGTATGGGAAGCCCGATGCGCCAGAGTTGTTTCTGAAACATGGCAAAGGTAGCGTTGCCAATGATGTTACAGATGAGATGGTCAGACTAAACTGGCTGACGGAATTTATGCCTCTTCCGACCATCAAGCATTTTATCCGTACTCCTGATGATGCATGGTTACTCACCACTGCGATCCCCGGAAAAACAGCATTCCAGGTATTAGAAGAATATCCTGATTCAGGTGAAAATATTGTTGATGCGCTGGCAGTGTTCCTGCGCCGGTTGCATTCGATTCCTGTTTGTAATTGTCCTTTTAACAGCGATCGCGTATTTCGTCTCGCTCAGGCGCAATCACGAATGAATAACGGTTTGGTTGATGCGAGTGATTTTGATGACGAGCGTAATGGCTGGCCTGTTGAACAAGTCTGGAAAGAAATGCATAAACTTTTGCCATTCTCACCGGATTCAGTCGTCACTCATGGTGATTTCTCACTTGATAACCTTATTTTTGACGAGGGGAAATTAATAGGTTGTATTGATGTTGGACGAGTCGGAATCGCAGACCGATACCAGGATCTTGCCATCCTATGGAACTGCCTCGGTGAGTTTTCTCCTTCATTACAGAAACGGCTTTTTCAAAAATATGGTATTGATAATCCTGATATGAATAAATTGCAGTTTCATTTGATGCTCGATGAGTTTTTCTAATCAGAATTGGTTAATTGGTTGTAACACTGGCAGAGCATTACGCTGACTTGACGGGACGGCGCAAGCTCATGACCAAAATCCCTTAACGTGAGTTACGCGTCGTTCCACTGAGCGTCAGACCCCGTAGAAAAGATCAAAGGATCTTCTTGAGATCCTTTTTTTCTGCGCGTAATCTGCTGCTTGCAAACAAAAAAACCACCGCTACCAGCGGTGGTTTGTTTGCCGGATCAAGAGCTACCAACTCTTTTTCCGAAGGTAACTGGCTTCAGCAGAGCGCAGATACCAAATACTGTCCTTCTAGTGTAGCCGTAGTTAGGCCACCACTTCAAGAACTCTGTAGCACCGCCTACATACCTCGCTCTGCTAATCCTGTTACCAGTGGCTGCTGCCAGTGGCGATAAGTCGTGTCTTACCGGGTTGGACTCAAGACGATAGTTACCGGATAAGGCGCAGCGGTCGGGCTGAACGGGGGGTTCGTGCACACAGCCCAGCTTGGAGCGAACGACCTACACCGAACTGAGATACCTACAGCGTGAGCATTGAGAAAGCGCCACGCTTCCCGAAGGGAGAAAGGCGGACAGGTATCCGGTAAGCGGCAGGGTCGGAACAGGAGAGCGCACGAGGGAGCTTCCAGGGGGAAACGCCTGGTATCTTTATAGTCCTGTCGGGTTTCGCCACCTCTGACTTGAGCGTCGATTTTTGTGATGCTCGTCAGGGGGGCGGAGCCTATGGAAAAACGCCAGCAACGCGGCCTTTTTACGGTTCCTGGCCTTTTGCTGGCCTTTTGCTCACATGTT

>API
ATGCCGATATCGAAGTATCTTATACGAAACGAGTACAGTTTAGCGGATCCTGAACTGTACCGTGCTGCTGATAAAGATGACCCTGAAGCTCTTCTTGAAGCTGTTGCCATGGCTGGTCTTGTTGGACTTCTTCGTCAGCTCGGTGACCTTGCTGAGTTTGCTGCGGAGATCTTCCATGATTTACATGAAGAAGTAATGGCTACTGCTGCAAGAGGCCACAGTCTTACGGCTCGTGTTAAACAGCTTGAGGCTGAAGTTCCTTCACTTGAAAAGGCCTTTTTTTCTCAAACTCATCATTCATCATTTTTTACTAATGGAGGGATTGATTGGCATCGCAATATTCAGTCTGAACAAAATCTCGTTTCTAGTGGAAACTTACCTCGATTAATAATGGATTCATACGAAGAATGCCGTGGTCCCCCTAGACTGTTCCTTCTGGATAAGTTTGATGTGGCTGGGGCTGGGGCATGTCTGAAGCGTTATACTGATCCATCATTCTTTAAAGCGGAGTCAGCTTCATCTGTAAGAGCCACAGTACAAGTCCACAGGGAAAAAAGAATTCGTAAAGTCAAGCAGAAGAAAGGAGGACGGATAAGGGACGGTGAAGCTCCAAATGCTGTACCAACACATTCAAAATTACATCAGCTGCTTCTTGAGGAACGTATTGAGAATGGTTATAGTAATCCTGCACGCCTAGTTAAATTAAAGAAAAGACAATTGAACGTGCCTTCCGTTGAAGGAAAATCTGGGAAAAGTTACATGGAGAAATTTCTAGAAACTCCCTCACCTGATTATAAAATGATTTGCGAAACTTCAATCTTTCCACTACCTGTGAAACCGACATCAGATGATACTGGTGAAGCAGGGATTAAAATTCTTGAAATCAGTAGCTTTAGTCCTTTGAGAAAGTCGACTGGGAGAAATGAAAACACCTGTTCATCCCCTAATGAGCAGGAATTTGATATAAACCAATTTCCAGAAGGGGTTGGTGAGACAAATGGAGATCTTGTGATGGTGAAAGAACAAATCTCAGCAGGTGTAACAGATGAAGTGTCTTTTAATGATGTCAAGGTGTCTGATGAAACAGAACTGGCAATCAAGGAACAAAAGAAATTTGAAAACAGCTTAAATAGGCATCATTCTGATGATGTGACTAGTGAGGTTGACAACTACATGGATGCTTTAACTACCATGGAGTCAGAATTGGAAACAGATGATGAGTATAAACCTAGAAAAAGCTTCTTGAAAAATCAAAAGGTAACAGATGCCAATAAAGAACGTCGATTACTAGCTCGATTTTCAGATTCTCACTCATTTGCAGACTCCTCAACATCTGACGACAATAGCCCATTCAAACAAGAGAAAAATGAGGAAGATATTGAAGTCAAAGCTCGGTTATCAGATTCTCACTCAACTGGAACCTCCTCAACATCAGACAATAGTAGCTCATTCAGAGTAGATGAAGATGAGCACGTGAAACTGCGAACTCACTTTTCAGATTCTCAATCTACCAAAAACTCTTCTACGTCAGATGTAAATAGTTCTTCCAAGAAAGATAAATCTTATTTCTCTCATTCTGATTCATTGAGCACTGTTGTTGAAAATACACAATCAGAACCCATTTTATTCACAACTTCTAAATATTATGAACCGGAAATTGAAGGTACACCATCGAACCAGCTTCCCAAAATTGTTGAGTTTCAAAATACAGATAGTAGGAAGTTTGTCATGCATGATGATGTACGTGTTCATGAAGAAGAGGCTTCTGACTCTTGGAAAACATATTCGGATCTGTTGACTTCAGGAAAGTTGTCGTGTTCTGATCTTGAACCTACCAAACCAGTGATGCTACCTGCAGTGACTCAGTCCGACGAAACCATTTCTGACAATGATGCAGACAGAGCAGGTCTCGTTGAATCTGTTGCTTCCAAACCTTCTTCTCCCTCCCTAATAAAAGATGATACTTGCCCAGTGGATTCTTCTGATAAAATTTCATTGGACAACTTGGTTGATGATGATCCACATATTCATTCTCATGATTTGTTACAATTTTCTAATGGTTCACCAAAAGATTCCCTTTGTCCATCCATCGAAGAACCAGACTTGAATTCAGGTCTTAATGTGGTGCATGGTGATGAAATAACTGGATCCAGAAGCAGTGTTGATCAAGATGAAGGTGATGGTCATTTTAAAAATCCATCTTCTCCTCGTAATCATATGAAGATAAATGGTGATGTCAGTGAAATTGTTGCGTCAAAAGGTCAACCTGTTCCTTCTGTTGATAGCGCTGAAAATGATGCGGGTATCAATGCTTGTCCAGCTTCAGGTATGATTTGTTCTCCGTCAAGGAGCCTTTCAAATCAGCAAGAACTGGTCCCGGCTCCTTCAGATTCTTATCAGATTGAATCCAATGAAGTGGAATTGACTCAAATTTTCATGGACTCAAATACTGAGATGAGCAACAATCAATTGGCACCATTATCAGATACAACATCATCTGATATCATACATCCTCCAGTGAGTAATCTTACAAAATCAGAAGAATCTCTTTCTGCTTTTGCAAATCCAAATGAGATAGAGACGGAAGTCTATGAGGCAGTTGCTAGAGAATCTTCGACCGTGCTAGAGGGAAAGAAGGTCGCGGTTCATCCGGAAATTGTTTCTGCAGATGTACAAATGAACCTTAACAAATCGGAGCCCTGTGATCTTCCAGATTTGGAAAATAACATTGAAAAGTCATCTCCTAGGGTGAAAATCCATCAGACTGGCTTTATAGATGATGCGAAAATGGTGCCTGAATTTTCTGAGTTTGACACTCGGCAGTCAGAATCTACCAGTTATGGCCGGAATGATCTTTTACAGAATGACAGAAATAGTTTTTCATCACCACCTTATAACCAGTTCGAGTCTGAAACTTACTTAGAGCCCCATTTGCAATCACAACTTGGTGAAAAGGATGGAGAGTTTCCGCTCAAATACGAGGAAAACTTTGCCTCTGAGAAATCTCAATCTCAGCAGATATATGAATTGAAGCAAGAAGGCACTCATGCTCCTTCTGAATCTTTTTCAGAAATCCCTGCAGATGAATCATCATCAGTTCATTCTTCACCACAGTCATCTGGCTTGGAGATCAACTCTACACAGTATGCTGTGGATCCATTGAAGTCTCTTCTCCCCGACCTCTCTCCCATGGAAACTGAAAACAAACTTGATGAGATGCCACCTATGCCCCCTCTACCTCCGATGCAATGGAGAATGGGCAAGGTTCAACCTGCTTCCATAGATTCGCATAGAGATGATTTAGAAGTGCATCAGGCTTCAGTCCAATCAATGCAGCCAATCATGCCTGACAAGAAGTCTCAATTTGGTTTGCCGGCTTCTGATGGAGAGATTTTATTTTATCAGAATCCATTTTCACCTGCCATGCCTTTGGAAAGTGATATGCTTCGACATTCTTCTGCCGTGGGTGTTTCTGGGCATCCAGTTGCTTTACCTTTTCAGTTTCCTCTCATGGTTAATGAAGCAAATGGTCAGTATAATTACCTCGTGATGGACAGAAACCAAATTCAGAACCCCTTCATAACGCTGCCCATGGTAGCTACGAGCATGCATCCACCACATGGTTACATTGTTGCTTCTGAGGGAGAAATGGTACAGACTTCAAACCCATATGCACCAATACTACCTGCTGCATATACTCTCTCTGGAGATGATTCCACCCCTCCACAAGTGGAACCATTTCAACATCCAACTCAATCAAAGACAGAGACTAGTGCAGATGATAAAACACCTGAGCAGCCTATACATAATGTAGTGTCTAGGGACGGGCCTCCAAACAGTCACGTTATTGCTTCTGAGGGAGAAATGGTACATAATTCAAGCCCATTCCTTCCAATACCACCTGCCGAATGTGCTAATTCTGGACAGGATTCCATCACTCCTTTAGAAAATTTGACTCAATCTCCTAGTCAAGTAATGACAGAGACTAGTTCAGATGATACAAGGACAACACTTCCACAGTCTATGAGTAATGTTATATCTATTGACGAGTCTCCACACAGTGACTTTGTCACTTCTGAGGAAGAAATGGTACAAAGTTCTAACCCATGCTCTCCTATACTATCCGCTGAATCTTCTGTTTCTGAACATGATTCCATCTCTCCACAAGAAAAAATAACTCAATCTCCAAGTCAGTTATTGACGGAGACTAGTTCTGAAGTTGAAACACCTAATCATTCTGTAAGTAATGTAGAAGGGGAGCAGAGACAATTGGGTATTTCGCTCATGGTGCCACCAAACATGGAAAGTGTGGAGCTCAATCAGACATTCCAGCCCTTTGAGGGGGGAATGTCATCCTTGGATCCATCTGCTCAAACATCAGAGTTTGAGAGTGAAAGGATAAATGTAAAGTCAAAGCATAAGATTCCTCGTCCTCGGAATCCTCTAATTGATGCTGTTGCTGCTCACGACAAAAGCATGCTTAAGAGGGCTACTGAGCGGGTTATGCCTCAAATAGAACCAAAGGTAGATGAAAGAGATTCATGGTTAGAACAGATACGAACAAAGTCTTTCAACTTGAAGCCTGCTGTGGCTACACGACCTAGGATTCAAGGTCCAAAAACAAATATGAAGCTTGCTGCCATCTTGGAGAAAGCTAATTCAATTCGCCAGGCTTTGGCTGGAAGTGATGAAGATGATGAGGATAGTTGGAGTGATTCTTGA

>HAPI1
ATGCCTATCTCAAGGTACCACATTCGGAATGCGCATGGTTTGGCGGATCCGGAGCTGCACAGTGCTGCTGATAAAGATGACTCTGAAGCTCTCCTTGAAGCTGTTGCTATGAGTGGACTCGTTGGGTTCTTGCGTCAGCTCGGTGACCTCGCTCAGTTTGCTGCCGAGTTGTTCCATGACTTGCATGAAGAAGTAATGGCTACTGCTGAAAGAGGCCACAGTCTTACGTCTCGTGTTCAGCAGCTTGAGGCTGAAATTCCTCCACTTGAGAAAGTGTTTTTGTCACGAACTCATCATTCGTCTTTTTTTACAAATGGAGGGATTGACTGGTGTCCTAATCTTCGATCCGAACCGCATCTTGTTACACGCGGAGATTTACCTAGATTTATAATGGACTCATATGAAGAATGTCGTGCTCCGCCTAGACTTTTCCTTCTAGACAAGTTTGATGTGGCTGGTGCTGGGTCATGTCTGAAACGTTACAGTGATCCATCATTCTTCAAAGCAGAGCCGGCTTCCTCTGTAACAGCGACAGTAGAAGTTCACAGGGAAAGGAAAATTCGTAAAGTTAGGCAAAAGAAAGGAGAATGGCCGAGGGATGGTGAAACACCTGGAGTTGTACCATCACATTCAAAACTGCATCAGTTGTTTCTTGAGGAGCGTATTGAGAATGCGTGTACTGATCCTGCTCGCCTTGTGAAATTGAAAAAAAGACAATTGGATGGATCTGCAGTTGAAACAAAATCTGGTAGAAGTTATATGGAGGAAATTCTGGAAAGGCCCTCACCTGATCATAAAATGGTTCGTGAAACTTCAATCACTCCACTGCCTGTGAAATCAATGTCAGACGACACTTGTGAGCAGAAACTAGAACTGAGCAGAAACTATGGCATTTCACCTATGAGAAGGTCTATGGGAAATGGCGAAATGCATTCTTCATTAAATGAGCATGAAATAGAACTGAATTCATACACACAAATGGACAGGACAAATGGATATCTTGTGAAGGAGCCTGAACAAATCTCTTCTGGTGGGACAGATGAAATGCCTTCTAAGCATCACAACGTACCTGATGAAACAGAACTGGAGGACGATGATGATGAACAAAATAAAAGAGAATTCAGTCTAGACAGATATCATTCTGATGATGCGGGTAGTGAGGCTGATGATTATATGGATGCATTAGCTACAATAGACTCGGACTTGGAAGTAGACAATGAGTGTAGACCTAAGAAAAGCTTGTTAAATGTTCAAAAGGTAACTGATTCGTACGGTGAAGAAGAACATCAGCTGCAAGCTCAATTTTCAGATTCACAATCATTTGGAGACTCGTCATTATCTGAGGAAATTAGTTCATTTGAACAAGATAGAAGTGAAGAGCATGATGAAGTGCCAGCTCGGCTGCCAGATTCTCATTCAGCAGGAACCTATTGTGCATCTGATGATCATAGTTTATTCCAAAGAGATAGTAATGAAGAACATACCCAACCGCAAGCTCAGTTTTCAGATTCTCAATCTATTGGAAACTCCTCATCAGAGACTGAAAATATGTCATCCAACCAGCTTCCCCATACTGTTGAATCGCAAAAAACTTGTGATGAATTTTTCTCACATTATGATGATGCACATGATAATGGGCGAGCAATATCTGATTCTGGATCAGTCTCTTCTGGTACATGTCCGGTGGATTCAGGATGTTTATTGTTGTCTTTAGACCATGGAGCTACAGCTACCTCGCTAGCGGCCCTACCTACAAAGACTCAGTCAGATGAGACACCGCATGTGGCAAACCATTCTAACATCGAAGTCATGCAGACAGAATCTCTTAACGAGGACTGCTCTGAAATATCGGTTGTTGGAGACATTGGTTCACGAGAGGAGAATCCCATTTGTCTGCCCATGGAAGTAGACCTGAATTTGGGTACTAAGTTGCTGCTTGACGATCGGGACTTCAAATCTGATAATGATAATAACAAAGCAATGCAACTTGACTCGGAAGATTCATTTCCTGTTCTGGAGACTAACGTAGAGACTAGCTTTACAGAAGAGTTATGCTCTGATTTTACGCACGGAAATCCACAAGATGAACCCGATTCAGCAGAAGTTGAAATTCTGTATCCTGATCAGCTATCAAATTTTAAAGAGGTACCAATGACAATGCTTGGCGATGAAATAAATGGACCCACCTGCAGTTTGGATACAGTTGAAGATGATGATCGTATGAAACATCCAGCTTCCCCTGATTGCATACTGCAGGATGATTATGTCATGGTAAATAATATGTTCCCAGTAACAGTTCAGTCCAAAGATCTGGATGTATCTGCTGTTTCTTCTTTTGATAGTGCCGATACTGGTGCAAGTATTGCTAATTGTCTAGCTTCAGATTCTATTTCTTCCCCATCAATGAATCCTTCAAATTTGCACGAATCTTTGCTTGGTTCTAAAGATTCCTATAGGATGGAAATAGAATCCATAGACTTGACAAAAGTTTCTGTAGACTTGAATGCCGAGAAGAAAGAATATCAACTAGAACCATTTTCGTATATCACATCTCCTGTTGGTAGTCTTACAAAGCTTGAAGAATCACTTTCTACTTTCGAATATCCTCATGAGAAAAAGATGGAAGTCAATGAGGAAGTTGCAAGAGATTCTTTGACAGAGTTAACGTCACATACAGTAGTGGAGCAACCGGACATTGCTTCTACTGATAAACAGTTGAACCTGAACAAGACAGTTCCTTCTGATTCATCTGACTCTGGCATATGTAATGATTTTCAACATTCATTGCCGAAGGAGAAAATCCAAGATGGTTCTCCTCTCAATGACATGAAAATGGCGACCCAATGTTCAGAGCTAGACTCTGGGTCAGAATCTGTATTTGCTTGTCAGAATGATCTACAGAACAGCAAAAATGGTTTTTCACCACCTTCCTATAATCGTCAGGACCCTGAAAGCCATATTGAGTTTACTTCTGAAGTCCATCCAGAGGAACCTTCACATTGTTACTTATCAATGTCATCTGATCAGAAGATTAACCCAACAAAGCATGTCATGGATCCAATGAAACCTCTACTTCCTGATCTTTTTCCCAAGGAAACAAAAATCAATCTTGAGGAGACGCCACCTATGCCCCCTCTACCACCAATGCAATGGATAACGAGCAAGGTGCAAAATGCTTCCTCAGTTTCACAGAGAGAAGAAACAGGTGTAAGTCAAACATCATTTCAACCAGTACAGCCAGTTAAACCTGATTATAACTCACAATTTGGTTTATCAACTTCTGAAAGAGTAACCTCGCCGTATCATAATCCTTTCTTGCCTGCTGTGGCTGTGGGAAGTAATAAAAGCCTACACTCCTCTGGGTTATCTGTGGGTGTTTCAGAGTATCCTGTTGCTATTCCTTTGCAATTTCCTGTAATGGTAAATGAAGCAAATGGTCAGCATAACTACCAAGTCCCGGAGAGAAGTCAAGTTCACAACCCTTTTTTAACATTACCGATGCTATCTTATGGTTGGCTTCGACATGGAAGTGTCATTGCTTCAGAGGGAGAAAGCATCTTGATATCAACTCCATGCCCACAAATACTGCCTGCTGAATGTGCTGTTTTTGAGACTGATCCCATCCATCAACAAGAAAAACTGACTCAGCTCACAAATCAGTTTATGGAAGACACTAGTTTAGAAGCTCAAATGGATAGGACTGGAGAGAGCGTATTGGACTCAAGTCCATCCCGACCAATACTGCCCACTGAATGTGCTGTTCCTGGGGCTGATCCCATCTTTCAACAAGACAAGCCGACTCAGTCTTTTAGTCAAATAATGGAAGATACAAATTTTGAAGCTAAAAAGGATAGTCCTGGAGAATTGCATTTCGAGCTACCTGCTGAATGTCCTGTATCTGTAGATGATTCCATTTCACCAAAAGAACAAGATTTTGATTCTCCAAATCAAATAATGGAAGAGACTGTTTTAGAATTTACAACACTTGACGAGTCATCAATTGATCTGGTAAGGAATCAAGGAGATCATTTAGTCTCACCTGAGTCACCACCAAGTACAGAAATTGTGCAGCCTAATCACAGCATGCAGCCTTCAGAAGGAGATCTGGCACTGTCATTGGATAAATCTGCTCAATCATTAGCGTTTGATAGTCAAATACCAAATGGAAAATCAAAGAATAAGCTTCCTCCCCCTCCTCATAACCATTTATTTGATGTTGTTGCCGCTCTTGACAAAAGCAGGCTGAGGAAGGTCACTGACCGTGTTAGGCCCCCAATAGCACCAAAGGTAGATGAAAGAGACTCACTGTTAGAACAGATTAGAACGAAGTCTTTCAACTTGAGGCCTGCTGTGGCTACACGACCCAACGTTCAGGGTCCAAAAACAAACTTGAGGGTTGCAGCCATCTTGGAGAAAGCAAATTCAATTCGTCAGGCATTGGCTGGAAGTGATGAAGACGATGATGCAGACAGTTGGAGTGATTCTTGA

>API_H2
ATGCCGATATCGAAGTATCTTATACGAAACGAGTACAGTTTAGCGGATCCTGAACTGTACCGTGCTGCTGATAAAGATGACCCTGAAGCTCTTCTTGAAGCTGTTGCCATGGCTGGTCTTGTTGGACTTCTTCGTCAGCTCGGTGACCTTGCTGAGTTTGCTGCGGAGATCTTCCATGATTTACATGAAGAAGTAATGGCTACTGCTGCAAGAGGCCACAGTCTTACGGCTCGTGTTAAACAGCTTGAGGCTGAAGTTCCTTCACTTGAAAAGGCCTTTTTTTCTCAAACTCATCATTCATCATTTTTTACTAATGGAGGGATTGATTGGCATCGCAATATTCAGTCTGAACAAAATCTCGTTTCTAGTGGAAACTTACCTCGATTAATAATGGATTCATACGAAGAATGCCGTGGTCCCCCTAGACTGTTCCTTCTGGATAAGTTTGATGTGGCTGGGGCTGGGGCATGTCTGAAGCGTTATACTGATCCATCATTCTTTAAAGCGGAGTCAGCTTCATCTGTAAGAGCCACAGTACAAGTCCACAGGGAAAAAAGAATTCGTAAAGTCAAGCAGAAGAAAGGAGGACGGATAAGGGACGGTGAAGCTCCAAATGCTGTACCAACACATTCAAAATTACATCAGCTGCTTCTTGAGGAACGTATTGAGAATGGTTATAGTAATCCTGCACGCCTAGTTAAATTAAAGAAAAGACAATTGAACGTGCCTTCCGTTGAAGGAAAATCTGGGAAAAGTTACATGGAGAAATTTCTAGAAACTCCCTCACCTGATTATAAAATGATTTGCGAAACTTCAATCTTTCCACTACCTGTGAAACCGACATCAGATGATACTGGTGAAGCAGGGATTAAAATTCTTGAAATCAGTAGCTTTAGTCCTTTGAGAAAGTCGACTGGGAGAAATGAAAACACCTGTTCATCCCCTAATGAGCAGGAATTTGATATAAACCAATTTCCAGAAGGGGTTGGTGAGACAAATGGAGATCTTGTGATGGTGAAAGAACAAATCTCAGCAGGTGTAACAGATGAAGTGTCTTTTAATGATGTCAAGGTGTCTGATGAAACAGAACTGGCAATCAAGGAACAAAAGAAATTTGAAAACAGCTTAAATAGGCATCATTCTGATGATGTGACTAGTGAGGTTGACAACTACATGGATGCTTTAACTACCATGGAGTCAGAATTGGAAACAGATGATGAGTATAAACCTAGAAAAAGCTTCTTGAAAAATCAAAAGGTAACAGATGCCAATAAAGAACGTCGATTACTAGCTCGATTTTCAGATTCTCACTCATTTGCAGACTCCTCAACATCTGACGACAATAGCCCATTCAAACAAGAGAAAAATGAGGAAGATATTGAAGTCAAAGCTCGGTTATCAGATTCTCACTCAACTGGAACCTCCTCAACATCAGACAATAGTAGCTCATTCAGAGTAGATGAAGATGAGCACGTGAAACTGCGAACTCACTTTTCAGATTCTCAATCTACCAAAAACTCTTCTACGTCAGATGTAAATAGTTCTTCCAACCAGCTTCCCCATACTGTTGAATCGCAAAAAACTTGTGATGAATTTTTCTCACATTATGATGATGCACATGATAATGGGCGAGCAATATCTGATTCTGGATCAGTCTCTTCTGGTACATGTCCGGTGGATTCAGGATGTTTATTGTTGTCTTTAGACCATGGAGCTACAGCTACCTCGCTAGCGGCCCTACCTACAAAGACTCAGTCAGATGAGACACCGCATGTGGCAAACCATTCTAACATCGAAGTCATGCAGACAGAATCTCTTAACGAGGACTGCTCTGAAATATCGGTTGTTGGAGACATTGGTTCACGAGAGGAGAATCCCATTTGTCTGCCCATGGAAGTAGACCTGAATTTGGGTACTAAGTTGCTGCTTGACGATCGGGACTTCAAATCTGATAATGATAATAACAAAGCAATGCAACTTGACTCGGAAGATTCATTTCCTGTTCTGGAGACTAACGTAGAGACTAGCTTTACAGAAGAGTTATGCTCTGATTTTACGCACGGAAATCCACAAGATGAACCCGATTCAGCAGAAGTTGAAATTCTGTATCCTGATCAGCTATCAAATTTTAAAGAGGTACCAATGACAATGCTTGGCGATGAAATAAATGGACCCACCTGCAGTTTGGATACAGTTGAAGATGATGATCGTATGAAACATCCAGCTTCCCCTGATTGCATACTGCAGGATGATTATGTCATGGTAAATAATATGTTCCCAGTAACAGTTCAGTCCAAAGATCTGGATGTATCTGCTGTTTCTTCTTTTGATAGTGCCGATACTGGTGCAAGTATTGCTAATTGTCTAGCTTCAGATTCTATTTCTTCCCCATCAATGAATCCTTCAAATTTGCACGAATCTTTGCTTGGTTCTAAAGATTCCTATAGGATGGAAATAGAATCCATAGACTTGACAAAAGTTTCTGTAGACTTGAATGCCGAGAAGAAAGAATATCAACTAGAACCATTTTCGTATATCACATCTCCTGTTGGTAGTCTTACAAAGCTTGAAGAATCACTTTCTACTTTCGAATATCCTCATGAGAAAAAGATGGAAGTCAATGAGGAAGTTGCAAGAGATTCTTTGACAGAGTTAACGTCACATACAGTAGTGGAGCAACCGGACATTGCTTCTACTGATAAACAGTTGAACCTGAACAAGACAGTTCCTTCTGATTCATCTGACTCTGGCATATGTAATGATTTTCAACATTCATTGCCGAAGGAGAAAATCCAAGATGGTTCTCCTCTCAATGACATGAAAATGGCGACCCAATGTTCAGAGCTAGACTCTGGGTCAGAATCTGTATTTGCTTGTCAGAATGATCTACAGAACAGCAAAAATGGTTTTTCACCACCTTCCTATAATCGTCAGGACCCTGAAAGCCATATTGAGTTTACTTCTGAAGTCCATCCAGAGGAACCTTCACATTGTTACTTATCAATGTCATCTGATCAGAAGATTAACCCAACAAAGCATGTCATGGATCCATTGAAGTCTCTTCTCCCCGACCTCTCTCCCATGGAAACTGAAAACAAACTTGATGAGATGCCACCTATGCCCCCTCTACCTCCGATGCAATGGAGAATGGGCAAGGTTCAACCTGCTTCCATAGATTCGCATAGAGATGATTTAGAAGTGCATCAGGCTTCAGTCCAATCAATGCAGCCAATCATGCCTGACAAGAAGTCTCAATTTGGTTTGCCGGCTTCTGATGGAGAGATTTTATTTTATCAGAATCCATTTTCACCTGCCATGCCTTTGGAAAGTGATATGCTTCGACATTCTTCTGCCGTGGGTGTTTCTGGGCATCCAGTTGCTTTACCTTTTCAGTTTCCTCTCATGGTTAATGAAGCAAATGGTCAGTATAATTACCTCGTGATGGACAGAAACCAAATTCAGAACCCCTTCATAACGCTGCCCATGGTAGCTACGAGCATGCATCCACCACATGGTTACATTGTTGCTTCTGAGGGAGAAATGGTACAGACTTCAAACCCATATGCACCAATACTACCTGCTGCATATACTCTCTCTGGAGATGATTCCACCCCTCCACAAGTGGAACCATTTCAACATCCAACTCAATCAAAGACAGAGACTAGTGCAGATGATAAAACACCTGAGCAGCCTATACATAATGTAGTGTCTAGGGACGGGCCTCCAAACAGTCACGTTATTGCTTCTGAGGGAGAAATGGTACATAATTCAAGCCCATTCCTTCCAATACCACCTGCCGAATGTGCTAATTCTGGACAGGATTCCATCACTCCTTTAGAAAATTTGACTCAATCTCCTAGTCAAGTAATGACAGAGACTAGTTCAGATGATACAAGGACAACACTTCCACAGTCTATGAGTAATGTTATATCTATTGACGAGTCTCCACACAGTGACTTTGTCACTTCTGAGGAAGAAATGGTACAAAGTTCTAACCCATGCTCTCCTATACTATCCGCTGAATCTTCTGTTTCTGAACATGATTCCATCTCTCCACAAGAAAAAATAACTCAATCTCCAAGTCAGTTATTGACGGAGACTAGTTCTGAAGTTGAAACACCTAATCATTCTGTAAGTAATGTAGAAGGGGAGCAGAGACAATTGGGTATTTCGCTCATGGTGCCACCAAACATGGAAAGTGTGGAGCTCAATCAGACATTCCAGCCCTTTGAGGGGGGAATGTCATCCTTGGATCCATCTGCTCAAACATCAGAGTTTGAGAGTGAAAGGATAAATGTAAAGTCAAAGCATAAGATTCCTCGTCCTCGGAATCCTCTAATTGATGCTGTTGCTGCTCACGACAAAAGCATGCTTAAGAGGGCTACTGAGCGGGTTATGCCTCAAATAGAACCAAAGGTAGATGAAAGAGATTCATGGTTAGAACAGATACGAACAAAGTCTTTCAACTTGAAGCCTGCTGTGGCTACACGACCTAGGATTCAAGGTCCAAAAACAAATATGAAGCTTGCTGCCATCTTGGAGAAAGCTAATTCAATTCGCCAGGCTTTGGCTGGAAGTGATGAAGATGATGAGGATAGTTGGAGTGATTCTTGA

>API_H4
ATGCCGATATCGAAGTATCTTATACGAAACGAGTACAGTTTAGCGGATCCTGAACTGTACCGTGCTGCTGATAAAGATGACCCTGAAGCTCTTCTTGAAGCTGTTGCCATGGCTGGTCTTGTTGGACTTCTTCGTCAGCTCGGTGACCTTGCTGAGTTTGCTGCGGAGATCTTCCATGATTTACATGAAGAAGTAATGGCTACTGCTGCAAGAGGCCACAGTCTTACGGCTCGTGTTAAACAGCTTGAGGCTGAAGTTCCTTCACTTGAAAAGGCCTTTTTTTCTCAAACTCATCATTCATCATTTTTTACTAATGGAGGGATTGATTGGCATCGCAATATTCAGTCTGAACAAAATCTCGTTTCTAGTGGAAACTTACCTCGATTAATAATGGATTCATACGAAGAATGCCGTGGTCCCCCTAGACTGTTCCTTCTGGATAAGTTTGATGTGGCTGGGGCTGGGGCATGTCTGAAGCGTTATACTGATCCATCATTCTTTAAAGCGGAGTCAGCTTCATCTGTAAGAGCCACAGTACAAGTCCACAGGGAAAAAAGAATTCGTAAAGTCAAGCAGAAGAAAGGAGGACGGATAAGGGACGGTGAAGCTCCAAATGCTGTACCAACACATTCAAAATTACATCAGCTGCTTCTTGAGGAACGTATTGAGAATGGTTATAGTAATCCTGCACGCCTAGTTAAATTAAAGAAAAGACAATTGAACGTGCCTTCCGTTGAAGGAAAATCTGGGAAAAGTTACATGGAGAAATTTCTAGAAACTCCCTCACCTGATTATAAAATGATTTGCGAAACTTCAATCTTTCCACTACCTGTGAAACCGACATCAGATGATACTGGTGAAGCAGGGATTAAAATTCTTGAAATCAGTAGCTTTAGTCCTTTGAGAAAGTCGACTGGGAGAAATGAAAACACCTGTTCATCCCCTAATGAGCAGGAATTTGATATAAACCAATTTCCAGAAGGGGTTGGTGAGACAAATGGAGATCTTGTGATGGTGAAAGAACAAATCTCAGCAGGTGTAACAGATGAAGTGTCTTTTAATGATGTCAAGGTGTCTGATGAAACAGAACTGGCAATCAAGGAACAAAAGAAATTTGAAAACAGCTTAAATAGGCATCATTCTGATGATGTGACTAGTGAGGTTGACAACTACATGGATGCTTTAACTACCATGGAGTCAGAATTGGAAACAGATGATGAGTATAAACCTAGAAAAAGCTTCTTGAAAAATCAAAAGGTAACAGATGCCAATAAAGAACGTCGATTACTAGCTCGATTTTCAGATTCTCACTCATTTGCAGACTCCTCAACATCTGACGACAATAGCCCATTCAAACAAGAGAAAAATGAGGAAGATATTGAAGTCAAAGCTCGGTTATCAGATTCTCACTCAACTGGAACCTCCTCAACATCAGACAATAGTAGCTCATTCAGAGTAGATGAAGATGAGCACGTGAAACTGCGAACTCACTTTTCAGATTCTCAATCTACCAAAAACTCTTCTACGTCAGATGTAAATAGTTCTTCCAAGAAAGATAAATCTTATTTCTCTCATTCTGATTCATTGAGCACTGTTGTTGAAAATACACAATCAGAACCCATTTTATTCACAACTTCTAAATATTATGAACCGGAAATTGAAGGTACACCATCGAACCAGCTTCCCAAAATTGTTGAGTTTCAAAATACAGATAGTAGGAAGTTTGTCATGCATGATGATGTACGTGTTCATGAAGAAGAGGCTTCTGACTCTTGGAAAACATATTCGGATCTGTTGACTTCAGGAAAGTTGTCGTGTTCTGATCTTGAACCTACCAAACCAGTGATGCTACCTGCAGTGACTCAGTCCGACGAAACCATTTCTGACAATGATGCAGACAGAGCAGGTCTCGTTGAATCTGTTGCTTCCAAACCTTCTTCTCCCTCCCTAATAAAAGATGATACTTGCCCAGTGGATTCTTCTGATAAAATTTCATTGGACAACTTGGTTGATGATGATCCACATATTCATTCTCATGATTTGTTACAATTTTCTAATGGTTCACCAAAAGATTCCCTTTGTCCATCCATCGAAGAACCAGACTTGAATTCAGGTCTTAATGTGGTGCATGGTGATGAAATAACTGGATCCAGAAGCAGTGTTGATCAAGATGAAGGTGATGGTCATTTTAAAAATCCATCTTCTCCTCGTAATCATATGAAGATAAATGGTGATGTCAGTGAAATTGTTGCGTCAAAAGGTCAACCTGTTCCTTCTGTTGATAGCGCTGAAAATGATGCGGGTATCAATGCTTGTCCAGCTTCAGGTATGATTTGTTCTCCGTCAAGGAGCCTTTCAAATCAGCAAGAACTGGTCCCGGCTCCTTCAGATTCTTATCAGATTGAATCCAATGAAGTGGAATTGACTCAAATTTTCATGGACTCAAATACTGAGATGAGCAACAATCAATTGGCACCATTATCAGATACAACATCATCTGATATCATACATCCTCCAGTGAGTAATCTTACAAAATCAGAAGAATCTCTTTCTGCTTTTGCAAATCCAAATGAGATAGAGACGGAAGTCTATGAGGCAGTTGCTAGAGAATCTTCGACCGTGCTAGAGGGAAAGAAGGTCGCGGTTCATCCGGAAATTGTTTCTGCAGATGTACAAATGAACCTTAACAAATCGGAGCCCTGTGATCTTCCAGATTTGGAAAATAACATTGAAAAGTCATCTCCTAGGGTGAAAATCCATCAGACTGGCTTTATAGATGATGCGAAAATGGTGCCTGAATTTTCTGAGTTTGACACTCGGCAGTCAGAATCTACCAGTTATGGCCGGAATGATCTTTTACAGAATGACAGAAATAGTTTTTCATCACCACCTTATAACCAGTTCGAGTCTGAAACTTACTTAGAGCCCCATTTGCAATCACAACTTGGTGAAAAGGATGGAGAGTTTCCGCTCAAATACGAGGAAAACTTTGCCTCTGAGAAATCTCAATCTCAGCAGATATATGAATTGAAGCAAGAAGGCACTCATGCTCCTTCTGAATCTTTTTCAGAAATCCCTGCAGATGAATCATCATCAGTTCATTCTTCACCACAGTCATCTGGCTTGGAGATCAACTCTACACAGTATGCTGTGGATCCATTGAAGTCTCTTCTCCCCGACCTCTCTCCCATGGAAACTGAAAACAAACTTGATGAGATGCCACCTATGCCCCCTCTACCTCCGATGCAATGGAGAATGGGCAAGGTTCAACCTGCTTCCATAGATTCGCATAGAGATGATTTAGAAGTGCATCAGGCTTCAGTCCAATCAATGCAGCCAATCATGCCTGACAAGAAGTCTCAATTTGGTTTGCCGGCTTCTGATGGAGAGATTTTATTTTATCAGAATCCATTTTCACCTGCCATGCCTTTGGAAAGTGATATGCTTCGACATTCTTCTGCCGTGGGTGTTTCTGGGCATCCAGTTGCTTTACCTTTTCAGTTTCCTCTCATGGTTAATGAAGCAAATGGTCAGTATAATTACCTCGTGATGGACAGAAACCAAATTCAGAACCCCTTCATAACGCTGCCCATGGTAGCTACGAGCATGCATCCACCACATGGTTACATTGTTGCTTCTGAGGGAGAAATGGTACAGACTTCAAACCCATATGCACCAATACTACCTGCTGAATGTGCTGTTTTTGAGACTGATCCCATCCATCAACAAGAAAAACTGACTCAGCTCACAAATCAGTTTATGGAAGACACTAGTTTAGAAGCTCAAATGGATAGGACTGGAGAGAGCGTATTGGACTCAAGTCCATCCCGACCAATACTGCCCACTGAATGTGCTGTTCCTGGGGCTGATCCCATCTTTCAACAAGACAAGCCGACTCAGTCTTTTAGTCAAATAATGGAAGATACAAATTTTGAAGCTAAAAAGGATAGTCCTGGAGAATTGCATTTCGAGCTACCTGCTGAATGTCCTGTATCTGTAGATGATTCCATTTCACCAAAAGAACAAGATTTTGATTCTCCAAATCAAATAATGGAAGAGACTGTTTTAGAATTTACAACACTTGACGAGTCATCAATTGATCTGGTAAGGAATCAAGGAGATCATTTAGTCTCACCTGAGTCGCTCATGGTGCCACCAAACATGGAAAGTGTGGAGCTCAATCAGACATTCCAGCCCTTTGAGGGGGGAATGTCATCCTTGGATCCATCTGCTCAAACATCAGAGTTTGAGAGTGAAAGGATAAATGTAAAGTCAAAGCATAAGATTCCTCGTCCTCGGAATCCTCTAATTGATGCTGTTGCTGCTCACGACAAAAGCATGCTTAAGAGGGCTACTGAGCGGGTTATGCCTCAAATAGAACCAAAGGTAGATGAAAGAGATTCATGGTTAGAACAGATACGAACAAAGTCTTTCAACTTGAAGCCTGCTGTGGCTACACGACCTAGGATTCAAGGTCCAAAAACAAATATGAAGCTTGCTGCCATCTTGGAGAAAGCTAATTCAATTCGCCAGGCTTTGGCTGGAAGTGATGAAGATGATGAGGATAGTTGGAGTGATTCTTGA

>API_H2+4
ATGCCGATATCGAAGTATCTTATACGAAACGAGTACAGTTTAGCGGATCCTGAACTGTACCGTGCTGCTGATAAAGATGACCCTGAAGCTCTTCTTGAAGCTGTTGCCATGGCTGGTCTTGTTGGACTTCTTCGTCAGCTCGGTGACCTTGCTGAGTTTGCTGCGGAGATCTTCCATGATTTACATGAAGAAGTAATGGCTACTGCTGCAAGAGGCCACAGTCTTACGGCTCGTGTTAAACAGCTTGAGGCTGAAGTTCCTTCACTTGAAAAGGCCTTTTTTTCTCAAACTCATCATTCATCATTTTTTACTAATGGAGGGATTGATTGGCATCGCAATATTCAGTCTGAACAAAATCTCGTTTCTAGTGGAAACTTACCTCGATTAATAATGGATTCATACGAAGAATGCCGTGGTCCCCCTAGACTGTTCCTTCTGGATAAGTTTGATGTGGCTGGGGCTGGGGCATGTCTGAAGCGTTATACTGATCCATCATTCTTTAAAGCGGAGTCAGCTTCATCTGTAAGAGCCACAGTACAAGTCCACAGGGAAAAAAGAATTCGTAAAGTCAAGCAGAAGAAAGGAGGACGGATAAGGGACGGTGAAGCTCCAAATGCTGTACCAACACATTCAAAATTACATCAGCTGCTTCTTGAGGAACGTATTGAGAATGGTTATAGTAATCCTGCACGCCTAGTTAAATTAAAGAAAAGACAATTGAACGTGCCTTCCGTTGAAGGAAAATCTGGGAAAAGTTACATGGAGAAATTTCTAGAAACTCCCTCACCTGATTATAAAATGATTTGCGAAACTTCAATCTTTCCACTACCTGTGAAACCGACATCAGATGATACTGGTGAAGCAGGGATTAAAATTCTTGAAATCAGTAGCTTTAGTCCTTTGAGAAAGTCGACTGGGAGAAATGAAAACACCTGTTCATCCCCTAATGAGCAGGAATTTGATATAAACCAATTTCCAGAAGGGGTTGGTGAGACAAATGGAGATCTTGTGATGGTGAAAGAACAAATCTCAGCAGGTGTAACAGATGAAGTGTCTTTTAATGATGTCAAGGTGTCTGATGAAACAGAACTGGCAATCAAGGAACAAAAGAAATTTGAAAACAGCTTAAATAGGCATCATTCTGATGATGTGACTAGTGAGGTTGACAACTACATGGATGCTTTAACTACCATGGAGTCAGAATTGGAAACAGATGATGAGTATAAACCTAGAAAAAGCTTCTTGAAAAATCAAAAGGTAACAGATGCCAATAAAGAACGTCGATTACTAGCTCGATTTTCAGATTCTCACTCATTTGCAGACTCCTCAACATCTGACGACAATAGCCCATTCAAACAAGAGAAAAATGAGGAAGATATTGAAGTCAAAGCTCGGTTATCAGATTCTCACTCAACTGGAACCTCCTCAACATCAGACAATAGTAGCTCATTCAGAGTAGATGAAGATGAGCACGTGAAACTGCGAACTCACTTTTCAGATTCTCAATCTACCAAAAACTCTTCTACGTCAGATGTAAATAGTTCTTCCAACCAGCTTCCCCATACTGTTGAATCGCAAAAAACTTGTGATGAATTTTTCTCACATTATGATGATGCACATGATAATGGGCGAGCAATATCTGATTCTGGATCAGTCTCTTCTGGTACATGTCCGGTGGATTCAGGATGTTTATTGTTGTCTTTAGACCATGGAGCTACAGCTACCTCGCTAGCGGCCCTACCTACAAAGACTCAGTCAGATGAGACACCGCATGTGGCAAACCATTCTAACATCGAAGTCATGCAGACAGAATCTCTTAACGAGGACTGCTCTGAAATATCGGTTGTTGGAGACATTGGTTCACGAGAGGAGAATCCCATTTGTCTGCCCATGGAAGTAGACCTGAATTTGGGTACTAAGTTGCTGCTTGACGATCGGGACTTCAAATCTGATAATGATAATAACAAAGCAATGCAACTTGACTCGGAAGATTCATTTCCTGTTCTGGAGACTAACGTAGAGACTAGCTTTACAGAAGAGTTATGCTCTGATTTTACGCACGGAAATCCACAAGATGAACCCGATTCAGCAGAAGTTGAAATTCTGTATCCTGATCAGCTATCAAATTTTAAAGAGGTACCAATGACAATGCTTGGCGATGAAATAAATGGACCCACCTGCAGTTTGGATACAGTTGAAGATGATGATCGTATGAAACATCCAGCTTCCCCTGATTGCATACTGCAGGATGATTATGTCATGGTAAATAATATGTTCCCAGTAACAGTTCAGTCCAAAGATCTGGATGTATCTGCTGTTTCTTCTTTTGATAGTGCCGATACTGGTGCAAGTATTGCTAATTGTCTAGCTTCAGATTCTATTTCTTCCCCATCAATGAATCCTTCAAATTTGCACGAATCTTTGCTTGGTTCTAAAGATTCCTATAGGATGGAAATAGAATCCATAGACTTGACAAAAGTTTCTGTAGACTTGAATGCCGAGAAGAAAGAATATCAACTAGAACCATTTTCGTATATCACATCTCCTGTTGGTAGTCTTACAAAGCTTGAAGAATCACTTTCTACTTTCGAATATCCTCATGAGAAAAAGATGGAAGTCAATGAGGAAGTTGCAAGAGATTCTTTGACAGAGTTAACGTCACATACAGTAGTGGAGCAACCGGACATTGCTTCTACTGATAAACAGTTGAACCTGAACAAGACAGTTCCTTCTGATTCATCTGACTCTGGCATATGTAATGATTTTCAACATTCATTGCCGAAGGAGAAAATCCAAGATGGTTCTCCTCTCAATGACATGAAAATGGCGACCCAATGTTCAGAGCTAGACTCTGGGTCAGAATCTGTATTTGCTTGTCAGAATGATCTACAGAACAGCAAAAATGGTTTTTCACCACCTTCCTATAATCGTCAGGACCCTGAAAGCCATATTGAGTTTACTTCTGAAGTCCATCCAGAGGAACCTTCACATTGTTACTTATCAATGTCATCTGATCAGAAGATTAACCCAACAAAGCATGTCATGGATCCATTGAAGTCTCTTCTCCCCGACCTCTCTCCCATGGAAACTGAAAACAAACTTGATGAGATGCCACCTATGCCCCCTCTACCTCCGATGCAATGGAGAATGGGCAAGGTTCAACCTGCTTCCATAGATTCGCATAGAGATGATTTAGAAGTGCATCAGGCTTCAGTCCAATCAATGCAGCCAATCATGCCTGACAAGAAGTCTCAATTTGGTTTGCCGGCTTCTGATGGAGAGATTTTATTTTATCAGAATCCATTTTCACCTGCCATGCCTTTGGAAAGTGATATGCTTCGACATTCTTCTGCCGTGGGTGTTTCTGGGCATCCAGTTGCTTTACCTTTTCAGTTTCCTCTCATGGTTAATGAAGCAAATGGTCAGTATAATTACCTCGTGATGGACAGAAACCAAATTCAGAACCCCTTCATAACGCTGCCCATGGTAGCTACGAGCATGCATCCACCACATGGTTACATTGTTGCTTCTGAGGGAGAAATGGTACAGACTTCAAACCCATATGCACCAATACTACCTGCTGAATGTGCTGTTTTTGAGACTGATCCCATCCATCAACAAGAAAAACTGACTCAGCTCACAAATCAGTTTATGGAAGACACTAGTTTAGAAGCTCAAATGGATAGGACTGGAGAGAGCGTATTGGACTCAAGTCCATCCCGACCAATACTGCCCACTGAATGTGCTGTTCCTGGGGCTGATCCCATCTTTCAACAAGACAAGCCGACTCAGTCTTTTAGTCAAATAATGGAAGATACAAATTTTGAAGCTAAAAAGGATAGTCCTGGAGAATTGCATTTCGAGCTACCTGCTGAATGTCCTGTATCTGTAGATGATTCCATTTCACCAAAAGAACAAGATTTTGATTCTCCAAATCAAATAATGGAAGAGACTGTTTTAGAATTTACAACACTTGACGAGTCATCAATTGATCTGGTAAGGAATCAAGGAGATCATTTAGTCTCACCTGAGTCGCTCATGGTGCCACCAAACATGGAAAGTGTGGAGCTCAATCAGACATTCCAGCCCTTTGAGGGGGGAATGTCATCCTTGGATCCATCTGCTCAAACATCAGAGTTTGAGAGTGAAAGGATAAATGTAAAGTCAAAGCATAAGATTCCTCGTCCTCGGAATCCTCTAATTGATGCTGTTGCTGCTCACGACAAAAGCATGCTTAAGAGGGCTACTGAGCGGGTTATGCCTCAAATAGAACCAAAGGTAGATGAAAGAGATTCATGGTTAGAACAGATACGAACAAAGTCTTTCAACTTGAAGCCTGCTGTGGCTACACGACCTAGGATTCAAGGTCCAAAAACAAATATGAAGCTTGCTGCCATCTTGGAGAAAGCTAATTCAATTCGCCAGGCTTTGGCTGGAAGTGATGAAGATGATGAGGATAGTTGGAGTGATTCTTGA

>HAPI1_A2
ATGCCTATCTCAAGGTACCACATTCGGAATGCGCATGGTTTGGCGGATCCGGAGCTGCACAGTGCTGCTGATAAAGATGACTCTGAAGCTCTCCTTGAAGCTGTTGCTATGAGTGGACTCGTTGGGTTCTTGCGTCAGCTCGGTGACCTCGCTCAGTTTGCTGCCGAGTTGTTCCATGACTTGCATGAAGAAGTAATGGCTACTGCTGAAAGAGGCCACAGTCTTACGTCTCGTGTTCAGCAGCTTGAGGCTGAAATTCCTCCACTTGAGAAAGTGTTTTTGTCACGAACTCATCATTCGTCTTTTTTTACAAATGGAGGGATTGACTGGTGTCCTAATCTTCGATCCGAACCGCATCTTGTTACACGCGGAGATTTACCTAGATTTATAATGGACTCATATGAAGAATGTCGTGCTCCGCCTAGACTTTTCCTTCTAGACAAGTTTGATGTGGCTGGTGCTGGGTCATGTCTGAAACGTTACAGTGATCCATCATTCTTCAAAGCAGAGCCGGCTTCCTCTGTAACAGCGACAGTAGAAGTTCACAGGGAAAGGAAAATTCGTAAAGTTAGGCAAAAGAAAGGAGAATGGCCGAGGGATGGTGAAACACCTGGAGTTGTACCATCACATTCAAAACTGCATCAGTTGTTTCTTGAGGAGCGTATTGAGAATGCGTGTACTGATCCTGCTCGCCTTGTGAAATTGAAAAAAAGACAATTGGATGGATCTGCAGTTGAAACAAAATCTGGTAGAAGTTATATGGAGGAAATTCTGGAAAGGCCCTCACCTGATCATAAAATGGTTCGTGAAACTTCAATCACTCCACTGCCTGTGAAATCAATGTCAGACGACACTTGTGAGCAGAAACTAGAACTGAGCAGAAACTATGGCATTTCACCTATGAGAAGGTCTATGGGAAATGGCGAAATGCATTCTTCATTAAATGAGCATGAAATAGAACTGAATTCATACACACAAATGGACAGGACAAATGGATATCTTGTGAAGGAGCCTGAACAAATCTCTTCTGGTGGGACAGATGAAATGCCTTCTAAGCATCACAACGTACCTGATGAAACAGAACTGGAGGACGATGATGATGAACAAAATAAAAGAGAATTCAGTCTAGACAGATATCATTCTGATGATGCGGGTAGTGAGGCTGATGATTATATGGATGCATTAGCTACAATAGACTCGGACTTGGAAGTAGACAATGAGTGTAGACCTAAGAAAAGCTTGTTAAATGTTCAAAAGGTAACTGATTCGTACGGTGAAGAAGAACATCAGCTGCAAGCTCAATTTTCAGATTCACAATCATTTGGAGACTCGTCATTATCTGAGGAAATTAGTTCATTTGAACAAGATAGAAGTGAAGAGCATGATGAAGTGCCAGCTCGGCTGCCAGATTCTCATTCAGCAGGAACCTATTGTGCATCTGATGATCATAGTTTATTCCAAAGAGATAGTAATGAAGAACATACCCAACCGCAAGCTCAGTTTTCAGATTCTCAATCTATTGGAAACTCCTCATCAGAGACTGAAAATATGTCATCCAAGAAAGATAAATCTTATTTCTCTCATTCTGATTCATTGAGCACTGTTGTTGAAAATACACAATCAGAACCCATTTTATTCACAACTTCTAAATATTATGAACCGGAAATTGAAGGTACACCATCGAACCAGCTTCCCAAAATTGTTGAGTTTCAAAATACAGATAGTAGGAAGTTTGTCATGCATGATGATGTACGTGTTCATGAAGAAGAGGCTTCTGACTCTTGGAAAACATATTCGGATCTGTTGACTTCAGGAAAGTTGTCGTGTTCTGATCTTGAACCTACCAAACCAGTGATGCTACCTGCAGTGACTCAGTCCGACGAAACCATTTCTGACAATGATGCAGACAGAGCAGGTCTCGTTGAATCTGTTGCTTCCAAACCTTCTTCTCCCTCCCTAATAAAAGATGATACTTGCCCAGTGGATTCTTCTGATAAAATTTCATTGGACAACTTGGTTGATGATGATCCACATATTCATTCTCATGATTTGTTACAATTTTCTAATGGTTCACCAAAAGATTCCCTTTGTCCATCCATCGAAGAACCAGACTTGAATTCAGGTCTTAATGTGGTGCATGGTGATGAAATAACTGGATCCAGAAGCAGTGTTGATCAAGATGAAGGTGATGGTCATTTTAAAAATCCATCTTCTCCTCGTAATCATATGAAGATAAATGGTGATGTCAGTGAAATTGTTGCGTCAAAAGGTCAACCTGTTCCTTCTGTTGATAGCGCTGAAAATGATGCGGGTATCAATGCTTGTCCAGCTTCAGGTATGATTTGTTCTCCGTCAAGGAGCCTTTCAAATCAGCAAGAACTGGTCCCGGCTCCTTCAGATTCTTATCAGATTGAATCCAATGAAGTGGAATTGACTCAAATTTTCATGGACTCAAATACTGAGATGAGCAACAATCAATTGGCACCATTATCAGATACAACATCATCTGATATCATACATCCTCCAGTGAGTAATCTTACAAAATCAGAAGAATCTCTTTCTGCTTTTGCAAATCCAAATGAGATAGAGACGGAAGTCTATGAGGCAGTTGCTAGAGAATCTTCGACCGTGCTAGAGGGAAAGAAGGTCGCGGTTCATCCGGAAATTGTTTCTGCAGATGTACAAATGAACCTTAACAAATCGGAGCCCTGTGATCTTCCAGATTTGGAAAATAACATTGAAAAGTCATCTCCTAGGGTGAAAATCCATCAGACTGGCTTTATAGATGATGCGAAAATGGTGCCTGAATTTTCTGAGTTTGACACTCGGCAGTCAGAATCTACCAGTTATGGCCGGAATGATCTTTTACAGAATGACAGAAATAGTTTTTCATCACCACCTTATAACCAGTTCGAGTCTGAAACTTACTTAGAGCCCCATTTGCAATCACAACTTGGTGAAAAGGATGGAGAGTTTCCGCTCAAATACGAGGAAAACTTTGCCTCTGAGAAATCTCAATCTCAGCAGATATATGAATTGAAGCAAGAAGGCACTCATGCTCCTTCTGAATCTTTTTCAGAAATCCCTGCAGATGAATCATCATCAGTTCATTCTTCACCACAGTCATCTGGCTTGGAGATCAACTCTACACAGTATGCTGTGGATCCAATGAAACCTCTACTTCCTGATCTTTTTCCCAAGGAAACAAAAATCAATCTTGAGGAGACGCCACCTATGCCCCCTCTACCACCAATGCAATGGATAACGAGCAAGGTGCAAAATGCTTCCTCAGTTTCACAGAGAGAAGAAACAGGTGTAAGTCAAACATCATTTCAACCAGTACAGCCAGTTAAACCTGATTATAACTCACAATTTGGTTTATCAACTTCTGAAAGAGTAACCTCGCCGTATCATAATCCTTTCTTGCCTGCTGTGGCTGTGGGAAGTAATAAAAGCCTACACTCCTCTGGGTTATCTGTGGGTGTTTCAGAGTATCCTGTTGCTATTCCTTTGCAATTTCCTGTAATGGTAAATGAAGCAAATGGTCAGCATAACTACCAAGTCCCGGAGAGAAGTCAAGTTCACAACCCTTTTTTAACATTACCGATGCTATCTTATGGTTGGCTTCGACATGGAAGTGTCATTGCTTCAGAGGGAGAAAGCATCTTGATATCAACTCCATGCCCACAAATACTGCCTGCTGAATGTGCTGTTTTTGAGACTGATCCCATCCATCAACAAGAAAAACTGACTCAGCTCACAAATCAGTTTATGGAAGACACTAGTTTAGAAGCTCAAATGGATAGGACTGGAGAGAGCGTATTGGACTCAAGTCCATCCCGACCAATACTGCCCACTGAATGTGCTGTTCCTGGGGCTGATCCCATCTTTCAACAAGACAAGCCGACTCAGTCTTTTAGTCAAATAATGGAAGATACAAATTTTGAAGCTAAAAAGGATAGTCCTGGAGAATTGCATTTCGAGCTACCTGCTGAATGTCCTGTATCTGTAGATGATTCCATTTCACCAAAAGAACAAGATTTTGATTCTCCAAATCAAATAATGGAAGAGACTGTTTTAGAATTTACAACACTTGACGAGTCATCAATTGATCTGGTAAGGAATCAAGGAGATCATTTAGTCTCACCTGAGTCACCACCAAGTACAGAAATTGTGCAGCCTAATCACAGCATGCAGCCTTCAGAAGGAGATCTGGCACTGTCATTGGATAAATCTGCTCAATCATTAGCGTTTGATAGTCAAATACCAAATGGAAAATCAAAGAATAAGCTTCCTCCCCCTCCTCATAACCATTTATTTGATGTTGTTGCCGCTCTTGACAAAAGCAGGCTGAGGAAGGTCACTGACCGTGTTAGGCCCCCAATAGCACCAAAGGTAGATGAAAGAGACTCACTGTTAGAACAGATTAGAACGAAGTCTTTCAACTTGAGGCCTGCTGTGGCTACACGACCCAACGTTCAGGGTCCAAAAACAAACTTGAGGGTTGCAGCCATCTTGGAGAAAGCAAATTCAATTCGTCAGGCATTGGCTGGAAGTGATGAAGACGATGATGCAGACAGTTGGAGTGATTCTTGA

>HAPI1_A4
ATGCCTATCTCAAGGTACCACATTCGGAATGCGCATGGTTTGGCGGATCCGGAGCTGCACAGTGCTGCTGATAAAGATGACTCTGAAGCTCTCCTTGAAGCTGTTGCTATGAGTGGACTCGTTGGGTTCTTGCGTCAGCTCGGTGACCTCGCTCAGTTTGCTGCCGAGTTGTTCCATGACTTGCATGAAGAAGTAATGGCTACTGCTGAAAGAGGCCACAGTCTTACGTCTCGTGTTCAGCAGCTTGAGGCTGAAATTCCTCCACTTGAGAAAGTGTTTTTGTCACGAACTCATCATTCGTCTTTTTTTACAAATGGAGGGATTGACTGGTGTCCTAATCTTCGATCCGAACCGCATCTTGTTACACGCGGAGATTTACCTAGATTTATAATGGACTCATATGAAGAATGTCGTGCTCCGCCTAGACTTTTCCTTCTAGACAAGTTTGATGTGGCTGGTGCTGGGTCATGTCTGAAACGTTACAGTGATCCATCATTCTTCAAAGCAGAGCCGGCTTCCTCTGTAACAGCGACAGTAGAAGTTCACAGGGAAAGGAAAATTCGTAAAGTTAGGCAAAAGAAAGGAGAATGGCCGAGGGATGGTGAAACACCTGGAGTTGTACCATCACATTCAAAACTGCATCAGTTGTTTCTTGAGGAGCGTATTGAGAATGCGTGTACTGATCCTGCTCGCCTTGTGAAATTGAAAAAAAGACAATTGGATGGATCTGCAGTTGAAACAAAATCTGGTAGAAGTTATATGGAGGAAATTCTGGAAAGGCCCTCACCTGATCATAAAATGGTTCGTGAAACTTCAATCACTCCACTGCCTGTGAAATCAATGTCAGACGACACTTGTGAGCAGAAACTAGAACTGAGCAGAAACTATGGCATTTCACCTATGAGAAGGTCTATGGGAAATGGCGAAATGCATTCTTCATTAAATGAGCATGAAATAGAACTGAATTCATACACACAAATGGACAGGACAAATGGATATCTTGTGAAGGAGCCTGAACAAATCTCTTCTGGTGGGACAGATGAAATGCCTTCTAAGCATCACAACGTACCTGATGAAACAGAACTGGAGGACGATGATGATGAACAAAATAAAAGAGAATTCAGTCTAGACAGATATCATTCTGATGATGCGGGTAGTGAGGCTGATGATTATATGGATGCATTAGCTACAATAGACTCGGACTTGGAAGTAGACAATGAGTGTAGACCTAAGAAAAGCTTGTTAAATGTTCAAAAGGTAACTGATTCGTACGGTGAAGAAGAACATCAGCTGCAAGCTCAATTTTCAGATTCACAATCATTTGGAGACTCGTCATTATCTGAGGAAATTAGTTCATTTGAACAAGATAGAAGTGAAGAGCATGATGAAGTGCCAGCTCGGCTGCCAGATTCTCATTCAGCAGGAACCTATTGTGCATCTGATGATCATAGTTTATTCCAAAGAGATAGTAATGAAGAACATACCCAACCGCAAGCTCAGTTTTCAGATTCTCAATCTATTGGAAACTCCTCATCAGAGACTGAAAATATGTCATCCAACCAGCTTCCCCATACTGTTGAATCGCAAAAAACTTGTGATGAATTTTTCTCACATTATGATGATGCACATGATAATGGGCGAGCAATATCTGATTCTGGATCAGTCTCTTCTGGTACATGTCCGGTGGATTCAGGATGTTTATTGTTGTCTTTAGACCATGGAGCTACAGCTACCTCGCTAGCGGCCCTACCTACAAAGACTCAGTCAGATGAGACACCGCATGTGGCAAACCATTCTAACATCGAAGTCATGCAGACAGAATCTCTTAACGAGGACTGCTCTGAAATATCGGTTGTTGGAGACATTGGTTCACGAGAGGAGAATCCCATTTGTCTGCCCATGGAAGTAGACCTGAATTTGGGTACTAAGTTGCTGCTTGACGATCGGGACTTCAAATCTGATAATGATAATAACAAAGCAATGCAACTTGACTCGGAAGATTCATTTCCTGTTCTGGAGACTAACGTAGAGACTAGCTTTACAGAAGAGTTATGCTCTGATTTTACGCACGGAAATCCACAAGATGAACCCGATTCAGCAGAAGTTGAAATTCTGTATCCTGATCAGCTATCAAATTTTAAAGAGGTACCAATGACAATGCTTGGCGATGAAATAAATGGACCCACCTGCAGTTTGGATACAGTTGAAGATGATGATCGTATGAAACATCCAGCTTCCCCTGATTGCATACTGCAGGATGATTATGTCATGGTAAATAATATGTTCCCAGTAACAGTTCAGTCCAAAGATCTGGATGTATCTGCTGTTTCTTCTTTTGATAGTGCCGATACTGGTGCAAGTATTGCTAATTGTCTAGCTTCAGATTCTATTTCTTCCCCATCAATGAATCCTTCAAATTTGCACGAATCTTTGCTTGGTTCTAAAGATTCCTATAGGATGGAAATAGAATCCATAGACTTGACAAAAGTTTCTGTAGACTTGAATGCCGAGAAGAAAGAATATCAACTAGAACCATTTTCGTATATCACATCTCCTGTTGGTAGTCTTACAAAGCTTGAAGAATCACTTTCTACTTTCGAATATCCTCATGAGAAAAAGATGGAAGTCAATGAGGAAGTTGCAAGAGATTCTTTGACAGAGTTAACGTCACATACAGTAGTGGAGCAACCGGACATTGCTTCTACTGATAAACAGTTGAACCTGAACAAGACAGTTCCTTCTGATTCATCTGACTCTGGCATATGTAATGATTTTCAACATTCATTGCCGAAGGAGAAAATCCAAGATGGTTCTCCTCTCAATGACATGAAAATGGCGACCCAATGTTCAGAGCTAGACTCTGGGTCAGAATCTGTATTTGCTTGTCAGAATGATCTACAGAACAGCAAAAATGGTTTTTCACCACCTTCCTATAATCGTCAGGACCCTGAAAGCCATATTGAGTTTACTTCTGAAGTCCATCCAGAGGAACCTTCACATTGTTACTTATCAATGTCATCTGATCAGAAGATTAACCCAACAAAGCATGTCATGGATCCAATGAAACCTCTACTTCCTGATCTTTTTCCCAAGGAAACAAAAATCAATCTTGAGGAGACGCCACCTATGCCCCCTCTACCACCAATGCAATGGATAACGAGCAAGGTGCAAAATGCTTCCTCAGTTTCACAGAGAGAAGAAACAGGTGTAAGTCAAACATCATTTCAACCAGTACAGCCAGTTAAACCTGATTATAACTCACAATTTGGTTTATCAACTTCTGAAAGAGTAACCTCGCCGTATCATAATCCTTTCTTGCCTGCTGTGGCTGTGGGAAGTAATAAAAGCCTACACTCCTCTGGGTTATCTGTGGGTGTTTCAGAGTATCCTGTTGCTATTCCTTTGCAATTTCCTGTAATGGTAAATGAAGCAAATGGTCAGCATAACTACCAAGTCCCGGAGAGAAGTCAAGTTCACAACCCTTTTTTAACATTACCGATGCTATCTTATGGTTGGCTTCGACATGGAAGTGTCATTGCTTCAGAGGGAGAAAGCATCTTGATATCAACTCCATGCCCACAAATACTGCCTGCTGCATATACTCTCTCTGGAGATGATTCCACCCCTCCACAAGTGGAACCATTTCAACATCCAACTCAATCAAAGACAGAGACTAGTGCAGATGATAAAACACCTGAGCAGCCTATACATAATGTAGTGTCTAGGGACGGGCCTCCAAACAGTCACGTTATTGCTTCTGAGGGAGAAATGGTACATAATTCAAGCCCATTCCTTCCAATACCACCTGCCGAATGTGCTAATTCTGGACAGGATTCCATCACTCCTTTAGAAAATTTGACTCAATCTCCTAGTCAAGTAATGACAGAGACTAGTTCAGATGATACAAGGACAACACTTCCACAGTCTATGAGTAATGTTATATCTATTGACGAGTCTCCACACAGTGACTTTGTCACTTCTGAGGAAGAAATGGTACAAAGTTCTAACCCATGCTCTCCTATACTATCCGCTGAATCTTCTGTTTCTGAACATGATTCCATCTCTCCACAAGAAAAAATAACTCAATCTCCAAGTCAGTTATTGACGGAGACTAGTTCTGAAGTTGAAACACCTAATCATTCTGTAAGTAATGTAGAAGGGGAGCAGAGACAATTGGGTATTTCACCACCAAGTACAGAAATTGTGCAGCCTAATCACAGCATGCAGCCTTCAGAAGGAGATCTGGCACTGTCATTGGATAAATCTGCTCAATCATTAGCGTTTGATAGTCAAATACCAAATGGAAAATCAAAGAATAAGCTTCCTCCCCCTCCTCATAACCATTTATTTGATGTTGTTGCCGCTCTTGACAAAAGCAGGCTGAGGAAGGTCACTGACCGTGTTAGGCCCCCAATAGCACCAAAGGTAGATGAAAGAGACTCACTGTTAGAACAGATTAGAACGAAGTCTTTCAACTTGAGGCCTGCTGTGGCTACACGACCCAACGTTCAGGGTCCAAAAACAAACTTGAGGGTTGCAGCCATCTTGGAGAAAGCAAATTCAATTCGTCAGGCATTGGCTGGAAGTGATGAAGACGATGATGCAGACAGTTGGAGTGATTCTTGA

>HAPI1_A2+4
ATGCCTATCTCAAGGTACCACATTCGGAATGCGCATGGTTTGGCGGATCCGGAGCTGCACAGTGCTGCTGATAAAGATGACTCTGAAGCTCTCCTTGAAGCTGTTGCTATGAGTGGACTCGTTGGGTTCTTGCGTCAGCTCGGTGACCTCGCTCAGTTTGCTGCCGAGTTGTTCCATGACTTGCATGAAGAAGTAATGGCTACTGCTGAAAGAGGCCACAGTCTTACGTCTCGTGTTCAGCAGCTTGAGGCTGAAATTCCTCCACTTGAGAAAGTGTTTTTGTCACGAACTCATCATTCGTCTTTTTTTACAAATGGAGGGATTGACTGGTGTCCTAATCTTCGATCCGAACCGCATCTTGTTACACGCGGAGATTTACCTAGATTTATAATGGACTCATATGAAGAATGTCGTGCTCCGCCTAGACTTTTCCTTCTAGACAAGTTTGATGTGGCTGGTGCTGGGTCATGTCTGAAACGTTACAGTGATCCATCATTCTTCAAAGCAGAGCCGGCTTCCTCTGTAACAGCGACAGTAGAAGTTCACAGGGAAAGGAAAATTCGTAAAGTTAGGCAAAAGAAAGGAGAATGGCCGAGGGATGGTGAAACACCTGGAGTTGTACCATCACATTCAAAACTGCATCAGTTGTTTCTTGAGGAGCGTATTGAGAATGCGTGTACTGATCCTGCTCGCCTTGTGAAATTGAAAAAAAGACAATTGGATGGATCTGCAGTTGAAACAAAATCTGGTAGAAGTTATATGGAGGAAATTCTGGAAAGGCCCTCACCTGATCATAAAATGGTTCGTGAAACTTCAATCACTCCACTGCCTGTGAAATCAATGTCAGACGACACTTGTGAGCAGAAACTAGAACTGAGCAGAAACTATGGCATTTCACCTATGAGAAGGTCTATGGGAAATGGCGAAATGCATTCTTCATTAAATGAGCATGAAATAGAACTGAATTCATACACACAAATGGACAGGACAAATGGATATCTTGTGAAGGAGCCTGAACAAATCTCTTCTGGTGGGACAGATGAAATGCCTTCTAAGCATCACAACGTACCTGATGAAACAGAACTGGAGGACGATGATGATGAACAAAATAAAAGAGAATTCAGTCTAGACAGATATCATTCTGATGATGCGGGTAGTGAGGCTGATGATTATATGGATGCATTAGCTACAATAGACTCGGACTTGGAAGTAGACAATGAGTGTAGACCTAAGAAAAGCTTGTTAAATGTTCAAAAGGTAACTGATTCGTACGGTGAAGAAGAACATCAGCTGCAAGCTCAATTTTCAGATTCACAATCATTTGGAGACTCGTCATTATCTGAGGAAATTAGTTCATTTGAACAAGATAGAAGTGAAGAGCATGATGAAGTGCCAGCTCGGCTGCCAGATTCTCATTCAGCAGGAACCTATTGTGCATCTGATGATCATAGTTTATTCCAAAGAGATAGTAATGAAGAACATACCCAACCGCAAGCTCAGTTTTCAGATTCTCAATCTATTGGAAACTCCTCATCAGAGACTGAAAATATGTCATCCAAGAAAGATAAATCTTATTTCTCTCATTCTGATTCATTGAGCACTGTTGTTGAAAATACACAATCAGAACCCATTTTATTCACAACTTCTAAATATTATGAACCGGAAATTGAAGGTACACCATCGAACCAGCTTCCCAAAATTGTTGAGTTTCAAAATACAGATAGTAGGAAGTTTGTCATGCATGATGATGTACGTGTTCATGAAGAAGAGGCTTCTGACTCTTGGAAAACATATTCGGATCTGTTGACTTCAGGAAAGTTGTCGTGTTCTGATCTTGAACCTACCAAACCAGTGATGCTACCTGCAGTGACTCAGTCCGACGAAACCATTTCTGACAATGATGCAGACAGAGCAGGTCTCGTTGAATCTGTTGCTTCCAAACCTTCTTCTCCCTCCCTAATAAAAGATGATACTTGCCCAGTGGATTCTTCTGATAAAATTTCATTGGACAACTTGGTTGATGATGATCCACATATTCATTCTCATGATTTGTTACAATTTTCTAATGGTTCACCAAAAGATTCCCTTTGTCCATCCATCGAAGAACCAGACTTGAATTCAGGTCTTAATGTGGTGCATGGTGATGAAATAACTGGATCCAGAAGCAGTGTTGATCAAGATGAAGGTGATGGTCATTTTAAAAATCCATCTTCTCCTCGTAATCATATGAAGATAAATGGTGATGTCAGTGAAATTGTTGCGTCAAAAGGTCAACCTGTTCCTTCTGTTGATAGCGCTGAAAATGATGCGGGTATCAATGCTTGTCCAGCTTCAGGTATGATTTGTTCTCCGTCAAGGAGCCTTTCAAATCAGCAAGAACTGGTCCCGGCTCCTTCAGATTCTTATCAGATTGAATCCAATGAAGTGGAATTGACTCAAATTTTCATGGACTCAAATACTGAGATGAGCAACAATCAATTGGCACCATTATCAGATACAACATCATCTGATATCATACATCCTCCAGTGAGTAATCTTACAAAATCAGAAGAATCTCTTTCTGCTTTTGCAAATCCAAATGAGATAGAGACGGAAGTCTATGAGGCAGTTGCTAGAGAATCTTCGACCGTGCTAGAGGGAAAGAAGGTCGCGGTTCATCCGGAAATTGTTTCTGCAGATGTACAAATGAACCTTAACAAATCGGAGCCCTGTGATCTTCCAGATTTGGAAAATAACATTGAAAAGTCATCTCCTAGGGTGAAAATCCATCAGACTGGCTTTATAGATGATGCGAAAATGGTGCCTGAATTTTCTGAGTTTGACACTCGGCAGTCAGAATCTACCAGTTATGGCCGGAATGATCTTTTACAGAATGACAGAAATAGTTTTTCATCACCACCTTATAACCAGTTCGAGTCTGAAACTTACTTAGAGCCCCATTTGCAATCACAACTTGGTGAAAAGGATGGAGAGTTTCCGCTCAAATACGAGGAAAACTTTGCCTCTGAGAAATCTCAATCTCAGCAGATATATGAATTGAAGCAAGAAGGCACTCATGCTCCTTCTGAATCTTTTTCAGAAATCCCTGCAGATGAATCATCATCAGTTCATTCTTCACCACAGTCATCTGGCTTGGAGATCAACTCTACACAGTATGCTGTGGATCCAATGAAACCTCTACTTCCTGATCTTTTTCCCAAGGAAACAAAAATCAATCTTGAGGAGACGCCACCTATGCCCCCTCTACCACCAATGCAATGGATAACGAGCAAGGTGCAAAATGCTTCCTCAGTTTCACAGAGAGAAGAAACAGGTGTAAGTCAAACATCATTTCAACCAGTACAGCCAGTTAAACCTGATTATAACTCACAATTTGGTTTATCAACTTCTGAAAGAGTAACCTCGCCGTATCATAATCCTTTCTTGCCTGCTGTGGCTGTGGGAAGTAATAAAAGCCTACACTCCTCTGGGTTATCTGTGGGTGTTTCAGAGTATCCTGTTGCTATTCCTTTGCAATTTCCTGTAATGGTAAATGAAGCAAATGGTCAGCATAACTACCAAGTCCCGGAGAGAAGTCAAGTTCACAACCCTTTTTTAACATTACCGATGCTATCTTATGGTTGGCTTCGACATGGAAGTGTCATTGCTTCAGAGGGAGAAAGCATCTTGATATCAACTCCATGCCCACAAATACTGCCTGCTGCATATACTCTCTCTGGAGATGATTCCACCCCTCCACAAGTGGAACCATTTCAACATCCAACTCAATCAAAGACAGAGACTAGTGCAGATGATAAAACACCTGAGCAGCCTATACATAATGTAGTGTCTAGGGACGGGCCTCCAAACAGTCACGTTATTGCTTCTGAGGGAGAAATGGTACATAATTCAAGCCCATTCCTTCCAATACCACCTGCCGAATGTGCTAATTCTGGACAGGATTCCATCACTCCTTTAGAAAATTTGACTCAATCTCCTAGTCAAGTAATGACAGAGACTAGTTCAGATGATACAAGGACAACACTTCCACAGTCTATGAGTAATGTTATATCTATTGACGAGTCTCCACACAGTGACTTTGTCACTTCTGAGGAAGAAATGGTACAAAGTTCTAACCCATGCTCTCCTATACTATCCGCTGAATCTTCTGTTTCTGAACATGATTCCATCTCTCCACAAGAAAAAATAACTCAATCTCCAAGTCAGTTATTGACGGAGACTAGTTCTGAAGTTGAAACACCTAATCATTCTGTAAGTAATGTAGAAGGGGAGCAGAGACAATTGGGTATTTCACCACCAAGTACAGAAATTGTGCAGCCTAATCACAGCATGCAGCCTTCAGAAGGAGATCTGGCACTGTCATTGGATAAATCTGCTCAATCATTAGCGTTTGATAGTCAAATACCAAATGGAAAATCAAAGAATAAGCTTCCTCCCCCTCCTCATAACCATTTATTTGATGTTGTTGCCGCTCTTGACAAAAGCAGGCTGAGGAAGGTCACTGACCGTGTTAGGCCCCCAATAGCACCAAAGGTAGATGAAAGAGACTCACTGTTAGAACAGATTAGAACGAAGTCTTTCAACTTGAGGCCTGCTGTGGCTACACGACCCAACGTTCAGGGTCCAAAAACAAACTTGAGGGTTGCAGCCATCTTGGAGAAAGCAAATTCAATTCGTCAGGCATTGGCTGGAAGTGATGAAGACGATGATGCAGACAGTTGGAGTGATTCTTGA

>API_mCitrine
ATGCCGATATCGAAGTATCTTATACGAAACGAGTACAGTTTAGCGGATCCTGAACTGTACCGTGCTGCTGATAAAGATGACCCTGAAGCTCTTCTTGAAGCTGTTGCCATGGCTGGTCTTGTTGGACTTCTTCGTCAGCTCGGTGACCTTGCTGAGTTTGCTGCGGAaATCTTCCATGATTTACATGAAGAAGTAATGGCTACTGCTGCAAGAGGCCACAGTCTTACGGCTCGTGTTAAACAGCTTGAGGCTGAAGTTCCTTCACTTGAAAAGGCCTTTTTTTCTCAAACTCATCATTCATCATTTTTTACTAATGGAGGGATTGATTGGCATCGCAATATTCAGTCTGAACAAAATCTCGTTTCTAGTGGAAACTTACCTCGATTAATAATGGATTCATACGAAGAATGCCGTGGTCCCCCTAGACTGTTCCTTCTGGATAAGTTTGATGTGGCTGGGGCTGGGGCATGTCTGAAGCGTTATACTGATCCATCATTCTTTAAAGCGGAGTCAGCTTCATCTGTAAGAGCCACAGTACAAGTCCACAGGGAAAAAAGAATTCGTAAAGTCAAGCAGAAGAAAGGAGGACGGATAAGGGACGGTGAAGCTCCAAATGCTGTACCAACACATTCAAAATTACATCAGCTGCTTCTTGAGGAACGTATTGAGAATGGTTATAGTAATCCTGCACGCCTAGTTAAATTAAAGAAAAGACAATTGAACGTGCCTTCCGTTGAAGGAAAATCTGGGAAAAGTTACATGGAGAAATTTCTAGAAACTCCCTCACCTGATTATAAAATGATTTGCGAAACTTCAATCTTTCCACTACCTGTGAAACCGACATCAGATGATACTGGTGAAGCAGGGATTAAAATTCTTGAAATCAGTAGCTTTAGTCCTTTGAGAAAGTCGACTGGGAGAAATGAAAACACCTGTTCATCCCCTAATGAGCAGGAATTTGATATAAACCAATTTCCAGAAGGGGTTGGTGAGACAAATGGtGATCTTGTGATGGTGAAAGAACAAATCTCAGCAGGTGTAACAGATGAAGTGTCTTTTAATGATGTCAAGGTGTCTGATGAAACAGAACTGGCAATCAAGGAACAAAAGAAATTTGAAAACAGCTTAAATAGGCATCATTCTGATGATGTGACTAGTGAGGTTGACAACTACATGGATGCTTTAACTACCATGGAGTCAGAATTGGAAACAGATGATGAGTATAAACCTAGAAAAAGCTTCTTGAAAAATCAAAAGGTAACAGATGCCAATAAAGAACGTCGATTACTAGCTCGATTTTCAGATTCTCACTCATTTGCAGACTCCTCAACATCTGACGACAATAGCCCATTCAAACAAGAGAAAAATGAGGAAGATATTGAAGTCAAAGCTCGGTTATCAGATTCTCACTCAACTGGAACCTCCTCAACATCAGACAATAGTAGCTCATTCAGAGTAGATGAAGATGAGCACGTGAAACTGCGAACTCACTTTTCAGATTCTCAATCTACCAAAAACTCTTCTACGTCAGATGTAAATAGTTCTTCCAAGAAAGATAAATCTTATTTCTCTCATTCTGATTCATTGAGCACTGTTGTTGAAAATACACAATCAGAACCCATTTTATTCACAACTTCTAAATATTATGAACCGGAAATTGAAGGTACACCATCGAACCAGCTTCCCAAAATTGTTGAGTTTCAAAATACAGATAGTAGGAAGTTTGTCATGCATGATGATGTACGTGTTCATGAAGAAGAGGCTTCTGACTCTTGGAAAACATATTCGGATCTGTTaACTTCAGGAAAGTTGGGAGGTGGAGGTGGAGCTATGGTGAGCAAGGGCGAGGAGCTGTTCACCGGGGTGGTGCCCATCCTGGTCGAGCTGGACGGCGACGTAAACGGCCACAAGTTCAGCGTGTCCGGCGAGGGCGAGGGCGATGCCACCTACGGCAAGCTGACCCTGAAGTTCATCTGCACCACCGGCAAGCTGCCCGTGCCCTGGCCCACCCTCGTGACCACCTTCGGCTACGGCCTGATGTGCTTCGCCCGCTACCCCGACCACATGAAGCAGCACGACTTCTTCAAGTCCGCCATGCCCGAAGGCTACGTCCAGGAGCGCACCATCTTCTTCAAGGACGACGGCAACTACAAGACCCGCGCCGAGGTGAAGTTCGAGGGCGACACCCTGGTGAACCGCATCGAGCTGAAGGGCATCGACTTCAAGGAGGACGGCAACATCCTGGGGCACAAGCTGGAGTACAACTACAACAGCCACAACGTCTATATCATGGCCGACAAGCAGAAGAACGGCATCAAGGTGAACTTCAAGATCCGCCACAACATCGAGGACGGCAGCGTGCAGCTCGCCGACCACTACCAGCAGAACACCCCCATCGGCGACGGCCCCGTGCTGCTGCCCGACAACCACTACCTGAGCTACCAGTCCAAGCTGAGCAAAGACCCCAACGAGAAGCGCGATCACATGGTCCTGCTGGAGTTCGTGACCGCCGCCGGGATCACTCTCGGCATGGACGAGCTGTACAAGTCGTGTTCaGATCTTGAACCTACCAAACCAGTGATGCTACCTGCAGTGACTCAGTCCGACGAAACCATTTCTGACAATGATGCAGACAGAGCAGGTCTCGTTGAATCTGTTGCTTCCAAACCTTCTTCTCCCTCCCTAATAAAAGATGATACTTGCCCAGTGGATTCTTCTGATAAAATTTCATTGGACAACTTGGTTGATGATGATCCACATATTCATTCTCATGATTTGTTACAATTTTCTAATGGTTCACCAAAAGATTCCCTTTGTCCATCCATCGAAGAACCAGACTTGAATTCAGGTCTTAATGTGGTGCATGGTGATGAAATAACTGGATCCAGAAGCAGTGTTGATCAAGATGAAGGTGATGGTCATTTTAAAAATCCATCTTCTCCTCGTAATCATATGAAGATAAATGGTGATGTCAGTGAAATTGTTGCGTCAAAAGGTCAACCTGTTCCTTCTGTTGATAGCGCTGAAAATGATGCGGGTATCAATGCTTGTCCAGCTTCAGGTATGATTTGTTCTCCGTCAAGGAGCCTTTCAAATCAGCAAGAACTGGTCCCGGCTCCTTCAGATTCTTATCAGATTGAATCCAATGAAGTGGAATTGACTCAAATTTTCATGGACTCAAATACTGAGATGAGCAACAATCAATTGGCACCATTATCAGATACAACATCATCTGATATCATACATCCTCCAGTGAGTAATCTTACAAAATCAGAAGAATCTCTTTCTGCTTTTGCAAATCCAAATGAGATAGAGACGGAAGTCTATGAGGCAGTTGCTAGAGAATCTTCGACCGTGCTAGAGGGAAAGAAGGTCGCGGTTCATCCGGAAATTGTTTCTGCAGATGTACAAATGAACCTTAACAAATCGGAGCCCTGTGATCTTCCAGATTTGGAAAATAACATTGAAAAGTCATCTCCTAGGGTGAAAATCCATCAGACTGGCTTTATAGATGATGCGAAAATGGTGCCTGAATTTTCTGAGTTTGACACTCGGCAGTCAGAATCTACCAGTTATGGCCGGAATGATCTTTTACAGAATGACAGAAATAGTTTTTCATCACCACCTTATAACCAGTTCGAGTCTGAAACTTACTTAGAGCCCCATTTGCAATCACAACTTGGTGAAAAGGATGGAGAGTTTCCGCTCAAATACGAGGAAAACTTTGCCTCTGAGAAATCTCAATCTCAGCAGATATATGAATTGAAGCAAGAAGGCACTCATGCTCCTTCTGAATCTTTTTCAGAAATCCCTGCAGATGAATCATCATCAGTTCATTCTTCACCACAGTCATCTGGCTTGGAGATCAACTCTACACAGTATGCTGTGGATCCATTGAAGTCTCTTCTCCCCGACCTCTCTCCCATGGAAACTGAAAACAAACTTGATGAGATGCCACCTATGCCCCCTCTACCTCCGATGCAATGGAGAATGGGCAAGGTTCAACCTGCTTCCATAGATTCGCATAGAGATGATTTAGAAGTGCATCAGGCTTCAGTCCAATCAATGCAGCCAATCATGCCTGACAAGAAGTCTCAATTTGGTTTGCCGGCTTCTGATGGAGAGATTTTATTTTATCAGAATCCATTTTCACCTGCCATGCCTTTGGAAAGTGATATGCTTCGACATTCTTCTGCCGTGGGTGTTTCTGGGCATCCAGTTGCTTTACCTTTTCAGTTTCCTCTCATGGTTAATGAAGCAAATGGTCAGTATAATTACCTCGTGATGGACAGAAACCAAATTCAGAACCCCTTCATAACGCTGCCCATGGTAGCTACGAGCATGCATCCACCACATGGTTACATTGTTGCTTCTGAGGGAGAAATGGTACAGACTTCAAACCCATATGCACCAATACTACCTGCTGCATATACTCTCTCTGGAGATGATTCCACCCCTCCACAAGTGGAACCATTTCAACATCCAACTCAATCAAAGACAGAGACTAGTGCAGATGATAAAACACCTGAGCAGCCTATACATAATGTAGTGTCTAGGGACGGGCCTCCAAACAGTCACGTTATTGCTTCTGAGGGAGAAATGGTACATAATTCAAGCCCATTCCTTCCAATACCACCTGCCGAATGTGCTAATTCTGGACAGGATTCCATCACTCCTTTAGAAAATTTGACTCAATCTCCTAGTCAAGTAATGACAGAGACTAGTTCAGATGATACAAGGACAACACTTCCACAGTCTATGAGTAATGTTATATCTATTGACGAGTCTCCACACAGTGACTTTGTCACTTCTGAGGAAGAAATGGTACAAAGTTCTAACCCATGCTCTCCTATACTATCCGCTGAATCTTCTGTTTCTGAACATGATTCCATCTCTCCACAAGAAAAAATAACTCAATCTCCAAGTCAGTTATTGACGGAGACTAGTTCTGAAGTTGAAACACCTAATCATTCTGTAAGTAATGTAGAAGGGGAGCAGAGACAATTGGGTATTTCGCTCATGGTGCCACCAAACATGGAAAGTGTGGAGCTCAATCAGACATTCCAGCCCTTTGAGGGGGGAATGTCATCCTTGGATCCATCTGCTCAAACATCAGAGTTTGAGAGTGAAAGGATAAATGTAAAGTCAAAGCATAAGATTCCTCGTCCTCGGAATCCTCTAATTGATGCTGTTGCTGCTCACGACAAAAGCATGCTTAAGAGGGCTACTGAGCGGGTTATGCCTCAAATAGAACCAAAGGTAGATGAAAGAGATTCATGGTTAGAACAGATACGAACAAAGTCTTTCAACTTGAAGCCTGCTGTGGCTACACGACCTAGGATTCAAGGTCCAAAAACAAATATGAAGCTTGCTGCCATCTTGGAGAAAGCTAATTCAATTCGCCAGGCTTTGGCTGGAAGTGATGAAGATGATGAGGATAGTTGGAGTGATTCTTGA

>API_delABC_mCitrine
ATGCCGATATCGAAGTATCTTATACGAAACGAGTACAGTTTAGCGGATCCTGAACTGTACCGTGCTGCTGATAAAGATGACCCTGAAGCTCTTCTTGAAGCTGTTGCCATGGCTGGTCTTGTTGGACTTCTTCGTCAGCTCGGTGACCTTGCTGAGTTTGCTGCGGAaATCTTCCATGATTTACATGAAGAAGTAATGGCTACTGCTGCAAGAGGCCACAGTCTTACGGCTCGTGTTAAACAGCTTGAGGCTGAAGTTCCTTCACTTGAAAAGGCCTTTTTTTCTCAAACTCATCATTCATCATTTTTTACTAATGGAGGGATTGATTGGCATCGCAATATTCAGTCTGAACAAAATCTCGTTTCTAGTGGAAACTTACCTCGATTAATAATGGATTCATACGAAGAATGCCGTGGTCCCCCTAGACTGTTCCTTCTGGATAAGTTTGATGTGGCTGGGGCTGGGGCATGTCTGAAGCGTTATACTGATCCATCATTCTTTAAAGCGGAGTCAGCTTCATCTGTAAGAGCCACAGTACAAGTCCACAGGGAAAAAAGAATTCGTAAAGTCAAGCAGAAGAAAGGAGGACGGATAAGGGACGGTGAAGCTCCAAATGCTGTACCAACACATTCAAAATTACATCAGCTGCTTCTTGAGGAACGTATTGAGAATGGTTATAGTAATCCTGCACGCCTAGTTAAATTAAAGAAAAGACAATTGAACGTGCCTTCCGTTGAAGGAAAATCTGGGAAAAGTTACATGGAGAAATTTCTAGAAACTCCCTCACCTGATTATAAAATGATTTGCGAAACTTCAATCTTTCCACTACCTGTGAAACCGACATCAGATGATACTGGTGAAGCAGGGATTAAAATTCTTGAAATCAGTAGCTTTAGTCCTTTGAGAAAGTCGACTGGGAGAAATGAAAACACCTGTTCATCCCCTAATGAGCAGGAATTTGATATAAACCAATTTCCAGAAGGGGTTGGTGAGACAAATGGtGATCTTGTGATGGTGAAAGAACAAATCTCAGCAGGTGTAACAGATGAAGTGTCTTTTAATGATGTCAAGGTGTCTGATGAAACAGAACTGGCAATCAAGGAACAAAAGAAATTTGAAAACAGCTTAAATAGGCATCATTCTGATGATGTGACTtcTGAGGTTGACAACTACATGGATGCTTTAACTACCATGGAGTCAGAATTGGAAACAGATGATGAGTATAAACCTAGAAAAAGCTTCTTGAAAAATCAAAAGGTAACAGATGCCAATAAAGAACGTCGATTACTAGCTCGATTTTCAGATTCTCACTCATTTGCAGACTCCTCAACATCTGACGACAATAGCCCATTCAAACAAGAGAAAAATGAGGAAGATATTGAAGTCAAAGCTCGGTTATCAGATTCTCACTCAACTGGAACCTCCTCAACATCAGACAATAGTAGCTCATTCAGAGTAGATGAAGATGAGCACGTGAAACTtCGAACTCACTTTTCAGATTCTCAATCTACCAAAAACTCTTCTACGGAAATTGAAGGTACACCATCGAACCAGCTTCCCAAAATTGTTGAGTTTCAAAATACAGATAGTAGGAAGTTTGTCATGCATGATGATGTACGTGTaCATGAAGAAGAGGCTTCTGACTCTTGGAAAACATATTCGGATCTGTTaACTTCAGGAAAGTTGGGAGGTGGAGGTGGAGCTATGGTGAGCAAGGGCGAGGAGCTGTTCACCGGGGTGGTGCCCATCCTGGTCGAGCTGGACGGCGACGTAAACGGCCACAAGTTCAGCGTGTCCGGCGAGGGCGAGGGCGATGCCACCTACGGCAAGCTGACCCTGAAGTTCATCTGCACCACCGGCAAGCTGCCCGTGCCCTGGCCCACCCTCGTGACCACCTTCGGCTACGGCCTGATGTGCTTCGCCCGCTACCCCGACCACATGAAGCAGCACGACTTCTTCAAGTCCGCCATGCCCGAAGGCTACGTCCAGGAGCGCACCATCTTCTTCAAGGACGACGGCAACTACAAGACCCGCGCCGAGGTGAAGTTCGAGGGCGACACCCTGGTGAACCGCATCGAGCTGAAGGGCATCGACTTCAAGGAGGACGGCAACATCCTGGGGCACAAGCTGGAGTACAACTACAACAGCCACAACGTCTATATCATGGCCGACAAGCAGAAGAACGGCATCAAGGTGAACTTCAAGATCCGCCACAACATCGAGGACGGCAGCGTGCAGCTCGCCGACCACTACCAGCAGAACACCCCCATCGGCGACGGCCCCGTGCTGCTGCCCGACAACCACTACCTGAGCTACCAGTCCAAGCTGAGCAAAGACCCCAACGAGAAGCGCGATCACATGGTCCTGCTGGAGTTCGTGACCGCCGCCGGGATCACTCTCGGCATGGACGAGCTGTAtAAGTCGTGTTCaGATCTTGAACCTACCAAACCAGTGATGCTACCTGCAGTGACTCAGTCCGACGAAACCATTTCTGACAATGATGCAGACAGAGCAGGTCTCGTTGAATCTGTTGCTTCCAAACCTTCTTCTCCCTCCCTAATAAAAGATGATACTTGCCCAGTGGATTCTTCTGATAAAATTTCATTGGACAACTTGGTTGATGATGATCCACATATTCATTCTCATGATTTGTTACAATTTTCTAATGGTTCACCAAAAGATTCCCTTTGTCCATCCATCGAAGAACCAGACTTGAATTCAGGTCTTAATGTGGTGCATGGTGATGAAATAACTGGATCCAGAAGCAGTGTTGATCAAGATGAAGGTGATGGTCATTTTAAAAATCCATCTTCTCCTCGTAATCATATGAAGATAAATGGTGATGTCAGTGAAATTGTTGCGTCAAAAGGTCAACCTGTTCCTTCTGTTGATAGCGCTGAAAATGATGCGGGTATCAATGCTTGTCCAGCTTCAGGTATGATTTGTTCTCCGTCAAGGAGCCTTTCAAATCAGCAAGAACTGGTCCCGGCTCCTTCAGATTCTTATCAGATTGAATCCAATGAAGTGGAATTGACTCAAATTTTCATGGACTCAAATACTGAGATGAGCAACAATCAgTTGGCACCATTATCAGATACAACATCATCTGATATCATACATCCTCCAGTGAGTAATCTTACAAAATCAGAAGAATCTCTTTCTGCTTTTGCAAATCCAAATGAGATAGAGACGGAAGTCTATGAGGCAGTTGCTAGAGAATCTTCGACCGTGCTAGAGGGAAAGAAGGTCGCGGTTCATCCtGAAATTGTTTCTGCAGATGTtCAAATGAACCTTAACAAATCGGAGCCCTGTGATCTTCCAGATTTGGAAAATAACATTGAAAAGTCATCTCCTAGGGTGAAAATCCATCAGACTGGCTTTATAGATGATGCGAAAATGGTGCCTGAATTTTCTGAGTTTGACACTCGGCAGTCAGAATCTACCAGTTATGGCCGGAATGATCTTTTACAGAATGACAGAAATAGTTTTTCATCACCACCTTATAACCAGTTCGAGTCTGAAACTTACTTAGAGCCCCATTTGCAATCACAACTTGGTGAAAAGGATGGAGAGTTTCCGCTCAAATACGAGGAAAACTTTGCCTCTGAGAAATCTCAATCTCAGCAGATATATGAATTGAAGCAAGAAGGCACTCATGCTCCTTCTGAATCTTTTTCAGAAATCCCTGCAGATGAATCATCATCAGTTCATTCTTCACCACAGTCATCTGGCTTGGAGATCAACTCTACACAGTATGCTGTGGATCCATTGAAGTCTCTTCTCCCCGACCTCTCTCCCATGGAAACTGAAAACAAACTTGATGAGATGCCACCTATGCCCCCTCTACCTCCGATGCAATGGAGAATGGGCAAGGTTCAACCTGCTTCCATAGATTCGCATAGAGATGATTTAGAAGTGCATCAGGCTTCAGTCCAATCAATGCAGCCAATCATGCCTGACAAGAAGTCTCAATTTGGTTTGCCGGCTTCTGATGGAGAGATTTTATTTTATCAGAATCCATTTTCACCTGCCATGCCTTTGGAAAGTGATATGCTTCGACATTCTTCTGCCGTGGGTGTTTCTGGGCATCCAGTTGCTTTACCTTTTCAGTTTCCTCTCATGGTTAATGAAGCAAATGGTCAGTATAATTACCTCGTGATGGACAGAAACCAAATTCAGAACCCCTTCATAACGCTGCCCATGGTAGCTACGAGCATGCATCCACCACATGGTTACATTGTTGCTTCTGAGGGAGAAATGGTACAGACTTCAAACCCATATGCACCAATACTACCTGCTGCATATACTCTCTCcGGAGATGATTCCACCCCTCCACAAGTGGAACCATTTCAACATCCAACTCAATCAAAGACAGAGACTtcTGCAGATGATAAAACAGCTagcGAGGGAGAAATGGTACATAATTCAAGCCCATTCCTTCCAATACCACCTGCCGAATGTGCTAATTCTGGACAGGATTCCATCACTCCTTTAGAAAATTTGACTCAATCTCCTAGTCAAGTAATGACAGAGACTAGTTCAGATGATACAAGGACAACACTTCCACAGTCTATGAGTAATGTTTCCGCgGAATCTTCTGTTTCTGAACATGATTCCATCTCTCCACAAGAAAAAATAACTCAATCTCCAAGTCAGTTATTGACGGAGACTtcTTCTGAAGTTGAAACACCTAATCATTCTGTAAGTAATGTAGAAGGGGAGCAGAGACAATTGGGTATTTCGCTCATGGTGCCACCAAACATGGAAAGTGTGGAGCTCAATCAGACATTCCAGCCCTTTGAGGGGGGAATGTCATCCTTGGATCCATCTGCTCAAACATCAGAGTTTGAGAGTGAAAGGATAAATGTAAAGTCAAAGCATAAGATTCCTCGTCCTCGGAATCCTCTAATTGATGCTGTTGCTGCTCACGACAAAAGCATGCTTAAGAGGGCTACTGAGCGGGTTATGCCTCAAATAGAACCAAAGGTAGATGAAAGAGATTCATGGTTAGAACAGATACGAACAAAGTCTTTCAACTTGAAGCCTGCTGTGGCTACACGACCTAGGATTCAAGGTCCAAAAACAAATATGAAGCTTGCTGCCATCTTGGAGAAAGCTAATTCAATTCGCCAGGCTTTGGCTGGAAGTGATGAAGATGATGAGGATAGTTGGAGTGATTCTTGA

>API_GS_mCitrine
ATGCCGATATCGAAGTATCTTATACGAAACGAGTACAGTTTAGCGGATCCTGAACTGTACCGTGCTGCTGATAAAGATGACCCTGAAGCTCTTCTTGAAGCTGTTGCCATGGCTGGTCTTGTTGGACTTCTTCGTCAGCTCGGTGACCTTGCTGAGTTTGCTGCGGAaATCTTCCATGATTTACATGAAGAAGTAATGGCTACTGCTGCAAGAGGCCACAGTCTTACGGCTCGTGTTAAACAGCTTGAGGCTGAAGTTCCTTCACTTGAAAAGGCCTTTTTTTCTCAAACTCATCATTCATCATTTTTTACTAATGGAGGGATTGATTGGCATCGCAATATTCAGTCTGAACAAAATCTCGTTTCTAGTGGAAACTTACCTCGATTAATAATGGATTCATACGAAGAATGCCGTGGTCCCCCTAGACTGTTCCTTCTGGATAAGTTTGATGTGGCTGGGGCTGGGGCATGTCTGAAGCGTTATACTGATCCATCATTCTTTAAAGCGGAGTCAGCTTCATCTGTAAGAGCCACAGTACAAGTCCACAGGGAAAAAAGAATTCGTAAAGTCAAGCAGAAGAAAGGAGGACGGATAAGGGACGGTGAAGCTCCAAATGCTGTACCAACACATTCAAAATTACATCAGCTGCTTCTTGAGGAACGTATTGAGAATGGTTATAGTAATCCTGCACGCCTAGTTAAATTAAAGAAAAGACAATTGAACGTGCCTTCCGTTGAAGGAAAATCTGGGAAAAGTTACATGGAGAAATTTCTAGAAACTCCCTCACCTGATTATAAAATGATTTGCGAAACTTCAATCTTTCCACTACCTGTGAAACCGACATCAGATGATACTGGTGAAGCAGGGATTAAAATTCTTGAAATCAGTAGCTTTAGTCCTTTGAGAAAGTCGACTGGGAGAAATGAAAACACCTGTTCATCCCCTAATGAGCAGGAATTTGATATAAACCAATTTCCAGAAGGGGTTGGTGAGACAAATGGtGATCTTGTGATGGTGAAAGAACAAATCTCAGCAGGTGTAACAGATGAAGTGTCTTTTAATGATGTCAAGGTGTCTGATGAAACAGAACTGGCAATCAAGGAACAAAAGAAATTTGAAAACAGCTTAAATAGGCATCATTCTGATGATGTGACTtcTGAGGTTGACAACTACATGGATGCTTTAACTACCATGGAGTCAGAATTGGAAACAGATGATGAGTATAAACCTAGAAAAAGCTTCTTGAAAAATCAAAAGGTAACAGATGCCAATAAAGAACGTCGATTACTAGCTCGATTTTCAGATTCTCACTCATTTGCAGACTCCTCAACATCTGACGACAATAGCCCATTCAAACAAGAGAAAAATGAGGAAGATATTGAAGTCAAAGCTCGGTTATCAGATTCTCACTCAACTGGAACCTCCTCAACATCAGACAATAGTAGCTCATTCAGAGTAGATGAAGATGAGCACGTGAAACTtCGAACTCACTTTTCAGATTCTCAATCTACCAAAAACTCTTCTACGGGAGGTTCTGGTGGAGGTGGATCAGGTGGAGGATCTGCTGGCTCCGCTGCTGGTTCTGGCGAATTCGGAGGATCTGGAGGTGGAGGATCTGGAGGTGGATCTGCTGGATCTGCTGCTGGTTCTGGAGAAATTGAAGGTACACCATCGAACCAGCTTCCCAAAATTGTTGAGTTTCAAAATACAGATAGTAGGAAGTTTGTCATGCATGATGATGTACGTGTaCATGAAGAAGAGGCTTCTGACTCTTGGAAAACATATTCGGATCTGTTaACTTCAGGAAAGTTGGGAGGTGGAGGTGGAGCTATGGTGAGCAAGGGCGAGGAGCTGTTCACCGGGGTGGTGCCCATCCTGGTCGAGCTGGACGGCGACGTAAACGGCCACAAGTTCAGCGTGTCCGGCGAGGGCGAGGGCGATGCCACCTACGGCAAGCTGACCCTGAAGTTCATCTGCACCACCGGCAAGCTGCCCGTGCCCTGGCCCACCCTCGTGACCACCTTCGGCTACGGCCTGATGTGCTTCGCCCGCTACCCCGACCACATGAAGCAGCACGACTTCTTCAAGTCCGCCATGCCCGAAGGCTACGTCCAGGAGCGCACCATCTTCTTCAAGGACGACGGCAACTACAAGACCCGCGCCGAGGTGAAGTTCGAGGGCGACACCCTGGTGAACCGCATCGAGCTGAAGGGCATCGACTTCAAGGAGGACGGCAACATCCTGGGGCACAAGCTGGAGTACAACTACAACAGCCACAACGTCTATATCATGGCCGACAAGCAGAAGAACGGCATCAAGGTGAACTTCAAGATCCGCCACAACATCGAGGACGGCAGCGTGCAGCTCGCCGACCACTACCAGCAGAACACCCCCATCGGCGACGGCCCCGTGCTGCTGCCCGACAACCACTACCTGAGCTACCAGTCCAAGCTGAGCAAAGACCCCAACGAGAAGCGCGATCACATGGTCCTGCTGGAGTTCGTGACCGCCGCCGGGATCACTCTCGGCATGGACGAGCTGTAtAAGTCGTGTTCaGATCTTGAACCTACCAAACCAGTGATGCTACCTGCAGTGACTCAGTCCGACGAAACCATTTCTGACAATGATGCAGACAGAGCAGGTCTCGTTGAATCTGTTGCTTCCAAACCTTCTTCTCCCTCCCTAATAAAAGATGATACTTGCCCAGTGGATTCTTCTGATAAAATTTCATTGGACAACTTGGTTGATGATGATCCACATATTCATTCTCATGATTTGTTACAATTTTCTAATGGTTCACCAAAAGATTCCCTTTGTCCATCCATCGAAGAACCAGACTTGAATTCAGGTCTTAATGTGGTGCATGGTGATGAAATAACTGGATCCAGAAGCAGTGTTGATCAAGATGAAGGTGATGGTCATTTTAAAAATCCATCTTCTCCTCGTAATCATATGAAGATAAATGGTGATGTCAGTGAAATTGTTGCGTCAAAAGGTCAACCTGTTCCTTCTGTTGATAGCGCTGAAAATGATGCGGGTATCAATGCTTGTCCAGCTTCAGGTATGATTTGTTCTCCGTCAAGGAGCCTTTCAAATCAGCAAGAACTGGTCCCGGCTCCTTCAGATTCTTATCAGATTGAATCCAATGAAGTGGAATTGACTCAAATTTTCATGGACTCAAATACTGAGATGAGCAACAATCAgTTGGCACCATTATCAGATACAACATCATCTGATATCATACATCCTCCAGTGAGTAATCTTACAAAATCAGAAGAATCTCTTTCTGCTTTTGCAAATCCAAATGAGATAGAGACGGAAGTCTATGAGGCAGTTGCTAGAGAATCTTCGACCGTGCTAGAGGGAAAGAAGGTCGCGGTTCATCCtGAAATTGTTTCTGCAGATGTtCAAATGAACCTTAACAAATCGGAGCCCTGTGATCTTCCAGATTTGGAAAATAACATTGAAAAGTCATCTCCTAGGGTGAAAATCCATCAGACTGGCTTTATAGATGATGCGAAAATGGTGCCTGAATTTTCTGAGTTTGACACTCGGCAGTCAGAATCTACCAGTTATGGCCGGAATGATCTTTTACAGAATGACAGAAATAGTTTTTCATCACCACCTTATAACCAGTTCGAGTCTGAAACTTACTTAGAGCCCCATTTGCAATCACAACTTGGTGAAAAGGATGGAGAGTTTCCGCTCAAATACGAGGAAAACTTTGCCTCTGAGAAATCTCAATCTCAGCAGATATATGAATTGAAGCAAGAAGGCACTCATGCTCCTTCTGAATCTTTTTCAGAAATCCCTGCAGATGAATCATCATCAGTTCATTCTTCACCACAGTCATCTGGCTTGGAGATCAACTCTACACAGTATGCTGTGGATCCATTGAAGTCTCTTCTCCCCGACCTCTCTCCCATGGAAACTGAAAACAAACTTGATGAGATGCCACCTATGCCCCCTCTACCTCCGATGCAATGGAGAATGGGCAAGGTTCAACCTGCTTCCATAGATTCGCATAGAGATGATTTAGAAGTGCATCAGGCTTCAGTCCAATCAATGCAGCCAATCATGCCTGACAAGAAGTCTCAATTTGGTTTGCCGGCTTCTGATGGAGAGATTTTATTTTATCAGAATCCATTTTCACCTGCCATGCCTTTGGAAAGTGATATGCTTCGACATTCTTCTGCCGTGGGTGTTTCTGGGCATCCAGTTGCTTTACCTTTTCAGTTTCCTCTCATGGTTAATGAAGCAAATGGTCAGTATAATTACCTCGTGATGGACAGAAACCAAATTCAGAACCCCTTCATAACGCTGCCCATGGTAGCTACGAGCATGCATCCACCACATGGTTACATTGTTGCTTCTGAGGGAGAAATGGTACAGACTTCAAACCCATATGCACCAATACTACCTGCTGCATATACTCTCTCcGGAGATGATTCCACCCCTCCACAAGTGGAACCATTTCAACATCCAACTCAATCAAAGACAGAGACTtcTGCAGATGATAAAACAGGATCCGGTGGTGGAGGTTCTGGAGGTTCAGCTGGATCAGCTGCTGGAGGAGGTGGATCCGCTagcGAGGGAGAAATGGTACATAATTCAAGCCCATTCCTTCCAATACCACCTGCCGAATGTGCTAATTCTGGACAGGATTCCATCACTCCTTTAGAAAATTTGACTCAATCTCCTAGTCAAGTAATGACAGAGACTAGTTCAGATGATACAAGGACAACACTTCCACAGTCTATGAGTAATGTTGGATCAGGAGGTGGAGGTTCTGGAGGTGGATCAGCTGGATCAGCTGCTGGATCAGGTGAATTCGGAGGTTCTGGTGGAGGTGGATCATCCGCgGAATCTTCTGTTTCTGAACATGATTCCATCTCTCCACAAGAAAAAATAACTCAATCTCCAAGTCAGTTATTGACGGAGACTtcTTCTGAAGTTGAAACACCTAATCATTCTGTAAGTAATGTAGAAGGGGAGCAGAGACAATTGGGTATTTCGCTCATGGTGCCACCAAACATGGAAAGTGTGGAGCTCAATCAGACATTCCAGCCCTTTGAGGGGGGAATGTCATCCTTGGATCCATCTGCTCAAACATCAGAGTTTGAGAGTGAAAGGATAAATGTAAAGTCAAAGCATAAGATTCCTCGTCCTCGGAATCCTCTAATTGATGCTGTTGCTGCTCACGACAAAAGCATGCTTAAGAGGGCTACTGAGCGGGTTATGCCTCAAATAGAACCAAAGGTAGATGAAAGAGATTCATGGTTAGAACAGATACGAACAAAGTCTTTCAACTTGAAGCCTGCTGTGGCTACACGACCTAGGATTCAAGGTCCAAAAACAAATATGAAGCTTGCTGCCATCTTGGAGAAAGCTAATTCAATTCGCCAGGCTTTGGCTGGAAGTGATGAAGATGATGAGGATAGTTGGAGTGATTCTTGA

>API_delA_mCitrine
ATGCCGATATCGAAGTATCTTATACGAAACGAGTACAGTTTAGCGGATCCTGAACTGTACCGTGCTGCTGATAAAGATGACCCTGAAGCTCTTCTTGAAGCTGTTGCCATGGCTGGTCTTGTTGGACTTCTTCGTCAGCTCGGTGACCTTGCTGAGTTTGCTGCGGAaATCTTCCATGATTTACATGAAGAAGTAATGGCTACTGCTGCAAGAGGCCACAGTCTTACGGCTCGTGTTAAACAGCTTGAGGCTGAAGTTCCTTCACTTGAAAAGGCCTTTTTTTCTCAAACTCATCATTCATCATTTTTTACTAATGGAGGGATTGATTGGCATCGCAATATTCAGTCTGAACAAAATCTCGTTTCTAGTGGAAACTTACCTCGATTAATAATGGATTCATACGAAGAATGCCGTGGTCCCCCTAGACTGTTCCTTCTGGATAAGTTTGATGTGGCTGGGGCTGGGGCATGTCTGAAGCGTTATACTGATCCATCATTCTTTAAAGCGGAGTCAGCTTCATCTGTAAGAGCCACAGTACAAGTCCACAGGGAAAAAAGAATTCGTAAAGTCAAGCAGAAGAAAGGAGGACGGATAAGGGACGGTGAAGCTCCAAATGCTGTACCAACACATTCAAAATTACATCAGCTGCTTCTTGAGGAACGTATTGAGAATGGTTATAGTAATCCTGCACGCCTAGTTAAATTAAAGAAAAGACAATTGAACGTGCCTTCCGTTGAAGGAAAATCTGGGAAAAGTTACATGGAGAAATTTCTAGAAACTCCCTCACCTGATTATAAAATGATTTGCGAAACTTCAATCTTTCCACTACCTGTGAAACCGACATCAGATGATACTGGTGAAGCAGGGATTAAAATTCTTGAAATCAGTAGCTTTAGTCCTTTGAGAAAGTCGACTGGGAGAAATGAAAACACCTGTTCATCCCCTAATGAGCAGGAATTTGATATAAACCAATTTCCAGAAGGGGTTGGTGAGACAAATGGtGATCTTGTGATGGTGAAAGAACAAATCTCAGCAGGTGTAACAGATGAAGTGTCTTTTAATGATGTCAAGGTGTCTGATGAAACAGAACTGGCAATCAAGGAACAAAAGAAATTTGAAAACAGCTTAAATAGGCATCATTCTGATGATGTGACTtcTGAGGTTGACAACTACATGGATGCTTTAACTACCATGGAGTCAGAATTGGAAACAGATGATGAGTATAAACCTAGAAAAAGCTTCTTGAAAAATCAAAAGGTAACAGATGCCAATAAAGAACGTCGATTACTAGCTCGATTTTCAGATTCTCACTCATTTGCAGACTCCTCAACATCTGACGACAATAGCCCATTCAAACAAGAGAAAAATGAGGAAGATATTGAAGTCAAAGCTCGGTTATCAGATTCTCACTCAACTGGAACCTCCTCAACATCAGACAATAGTAGCTCATTCAGAGTAGATGAAGATGAGCACGTGAAACTtCGAACTCACTTTTCAGATTCTCAATCTACCAAAAACTCTTCTACGGAAATTGAAGGTACACCATCGAACCAGCTTCCCAAAATTGTTGAGTTTCAAAATACAGATAGTAGGAAGTTTGTCATGCATGATGATGTACGTGTaCATGAAGAAGAGGCTTCTGACTCTTGGAAAACATATTCGGATCTGTTaACTTCAGGAAAGTTGGGAGGTGGAGGTGGAGCTATGGTGAGCAAGGGCGAGGAGCTGTTCACCGGGGTGGTGCCCATCCTGGTCGAGCTGGACGGCGACGTAAACGGCCACAAGTTCAGCGTGTCCGGCGAGGGCGAGGGCGATGCCACCTACGGCAAGCTGACCCTGAAGTTCATCTGCACCACCGGCAAGCTGCCCGTGCCCTGGCCCACCCTCGTGACCACCTTCGGCTACGGCCTGATGTGCTTCGCCCGCTACCCCGACCACATGAAGCAGCACGACTTCTTCAAGTCCGCCATGCCCGAAGGCTACGTCCAGGAGCGCACCATCTTCTTCAAGGACGACGGCAACTACAAGACCCGCGCCGAGGTGAAGTTCGAGGGCGACACCCTGGTGAACCGCATCGAGCTGAAGGGCATCGACTTCAAGGAGGACGGCAACATCCTGGGGCACAAGCTGGAGTACAACTACAACAGCCACAACGTCTATATCATGGCCGACAAGCAGAAGAACGGCATCAAGGTGAACTTCAAGATCCGCCACAACATCGAGGACGGCAGCGTGCAGCTCGCCGACCACTACCAGCAGAACACCCCCATCGGCGACGGCCCCGTGCTGCTGCCCGACAACCACTACCTGAGCTACCAGTCCAAGCTGAGCAAAGACCCCAACGAGAAGCGCGATCACATGGTCCTGCTGGAGTTCGTGACCGCCGCCGGGATCACTCTCGGCATGGACGAGCTGTAtAAGTCGTGTTCaGATCTTGAACCTACCAAACCAGTGATGCTACCTGCAGTGACTCAGTCCGACGAAACCATTTCTGACAATGATGCAGACAGAGCAGGTCTCGTTGAATCTGTTGCTTCCAAACCTTCTTCTCCCTCCCTAATAAAAGATGATACTTGCCCAGTGGATTCTTCTGATAAAATTTCATTGGACAACTTGGTTGATGATGATCCACATATTCATTCTCATGATTTGTTACAATTTTCTAATGGTTCACCAAAAGATTCCCTTTGTCCATCCATCGAAGAACCAGACTTGAATTCAGGTCTTAATGTGGTGCATGGTGATGAAATAACTGGATCCAGAAGCAGTGTTGATCAAGATGAAGGTGATGGTCATTTTAAAAATCCATCTTCTCCTCGTAATCATATGAAGATAAATGGTGATGTCAGTGAAATTGTTGCGTCAAAAGGTCAACCTGTTCCTTCTGTTGATAGCGCTGAAAATGATGCGGGTATCAATGCTTGTCCAGCTTCAGGTATGATTTGTTCTCCGTCAAGGAGCCTTTCAAATCAGCAAGAACTGGTCCCGGCTCCTTCAGATTCTTATCAGATTGAATCCAATGAAGTGGAATTGACTCAAATTTTCATGGACTCAAATACTGAGATGAGCAACAATCAgTTGGCACCATTATCAGATACAACATCATCTGATATCATACATCCTCCAGTGAGTAATCTTACAAAATCAGAAGAATCTCTTTCTGCTTTTGCAAATCCAAATGAGATAGAGACGGAAGTCTATGAGGCAGTTGCTAGAGAATCTTCGACCGTGCTAGAGGGAAAGAAGGTCGCGGTTCATCCtGAAATTGTTTCTGCAGATGTtCAAATGAACCTTAACAAATCGGAGCCCTGTGATCTTCCAGATTTGGAAAATAACATTGAAAAGTCATCTCCTAGGGTGAAAATCCATCAGACTGGCTTTATAGATGATGCGAAAATGGTGCCTGAATTTTCTGAGTTTGACACTCGGCAGTCAGAATCTACCAGTTATGGCCGGAATGATCTTTTACAGAATGACAGAAATAGTTTTTCATCACCACCTTATAACCAGTTCGAGTCTGAAACTTACTTAGAGCCCCATTTGCAATCACAACTTGGTGAAAAGGATGGAGAGTTTCCGCTCAAATACGAGGAAAACTTTGCCTCTGAGAAATCTCAATCTCAGCAGATATATGAATTGAAGCAAGAAGGCACTCATGCTCCTTCTGAATCTTTTTCAGAAATCCCTGCAGATGAATCATCATCAGTTCATTCTTCACCACAGTCATCTGGCTTGGAGATCAACTCTACACAGTATGCTGTGGATCCATTGAAGTCTCTTCTCCCCGACCTCTCTCCCATGGAAACTGAAAACAAACTTGATGAGATGCCACCTATGCCCCCTCTACCTCCGATGCAATGGAGAATGGGCAAGGTTCAACCTGCTTCCATAGATTCGCATAGAGATGATTTAGAAGTGCATCAGGCTTCAGTCCAATCAATGCAGCCAATCATGCCTGACAAGAAGTCTCAATTTGGTTTGCCGGCTTCTGATGGAGAGATTTTATTTTATCAGAATCCATTTTCACCTGCCATGCCTTTGGAAAGTGATATGCTTCGACATTCTTCTGCCGTGGGTGTTTCTGGGCATCCAGTTGCTTTACCTTTTCAGTTTCCTCTCATGGTTAATGAAGCAAATGGTCAGTATAATTACCTCGTGATGGACAGAAACCAAATTCAGAACCCCTTCATAACGCTGCCCATGGTAGCTACGAGCATGCATCCACCACATGGTTACATTGTTGCTTCTGAGGGAGAAATGGTACAGACTTCAAACCCATATGCACCAATACTACCTGCTGCATATACTCTCTCcGGAGATGATTCCACCCCTCCACAAGTGGAACCATTTCAACATCCAACTCAATCAAAGACAGAGACTtcTGCAGATGATAAAACACCTGAGCAGCCTATACATAATGTAGTGTCTAGGGACGGGCCTCCAAACAGTCACGTTATTGCTagcGAGGGAGAAATGGTACATAATTCAAGCCCATTCCTTCCAATACCACCTGCCGAATGTGCTAATTCTGGACAGGATTCCATCACTCCTTTAGAAAATTTGACTCAATCTCCTAGTCAAGTAATGACAGAGACTAGTTCAGATGATACAAGGACAACACTTCCACAGTCTATGAGTAATGTTATATCTATTGACGAGTCTCCACACAGTGACTTTGTCACTTCTGAGGAAGAAATGGTACAAAGTTCTAACCCATGCTCTCCTATACTATCCGCgGAATCTTCTGTTTCTGAACATGATTCCATCTCTCCACAAGAAAAAATAACTCAATCTCCAAGTCAGTTATTGACGGAGACTtcTTCTGAAGTTGAAACACCTAATCATTCTGTAAGTAATGTAGAAGGGGAGCAGAGACAATTGGGTATTTCGCTCATGGTGCCACCAAACATGGAAAGTGTGGAGCTCAATCAGACATTCCAGCCCTTTGAGGGGGGAATGTCATCCTTGGATCCATCTGCTCAAACATCAGAGTTTGAGAGTGAAAGGATAAATGTAAAGTCAAAGCATAAGATTCCTCGTCCTCGGAATCCTCTAATTGATGCTGTTGCTGCTCACGACAAAAGCATGCTTAAGAGGGCTACTGAGCGGGTTATGCCTCAAATAGAACCAAAGGTAGATGAAAGAGATTCATGGTTAGAACAGATACGAACAAAGTCTTTCAACTTGAAGCCTGCTGTGGCTACACGACCTAGGATTCAAGGTCCAAAAACAAATATGAAGCTTGCTGCCATCTTGGAGAAAGCTAATTCAATTCGCCAGGCTTTGGCTGGAAGTGATGAAGATGATGAGGATAGTTGGAGTGATTCTTGA

>API_delB_mCitrine
ATGCCGATATCGAAGTATCTTATACGAAACGAGTACAGTTTAGCGGATCCTGAACTGTACCGTGCTGCTGATAAAGATGACCCTGAAGCTCTTCTTGAAGCTGTTGCCATGGCTGGTCTTGTTGGACTTCTTCGTCAGCTCGGTGACCTTGCTGAGTTTGCTGCGGAaATCTTCCATGATTTACATGAAGAAGTAATGGCTACTGCTGCAAGAGGCCACAGTCTTACGGCTCGTGTTAAACAGCTTGAGGCTGAAGTTCCTTCACTTGAAAAGGCCTTTTTTTCTCAAACTCATCATTCATCATTTTTTACTAATGGAGGGATTGATTGGCATCGCAATATTCAGTCTGAACAAAATCTCGTTTCTAGTGGAAACTTACCTCGATTAATAATGGATTCATACGAAGAATGCCGTGGTCCCCCTAGACTGTTCCTTCTGGATAAGTTTGATGTGGCTGGGGCTGGGGCATGTCTGAAGCGTTATACTGATCCATCATTCTTTAAAGCGGAGTCAGCTTCATCTGTAAGAGCCACAGTACAAGTCCACAGGGAAAAAAGAATTCGTAAAGTCAAGCAGAAGAAAGGAGGACGGATAAGGGACGGTGAAGCTCCAAATGCTGTACCAACACATTCAAAATTACATCAGCTGCTTCTTGAGGAACGTATTGAGAATGGTTATAGTAATCCTGCACGCCTAGTTAAATTAAAGAAAAGACAATTGAACGTGCCTTCCGTTGAAGGAAAATCTGGGAAAAGTTACATGGAGAAATTTCTAGAAACTCCCTCACCTGATTATAAAATGATTTGCGAAACTTCAATCTTTCCACTACCTGTGAAACCGACATCAGATGATACTGGTGAAGCAGGGATTAAAATTCTTGAAATCAGTAGCTTTAGTCCTTTGAGAAAGTCGACTGGGAGAAATGAAAACACCTGTTCATCCCCTAATGAGCAGGAATTTGATATAAACCAATTTCCAGAAGGGGTTGGTGAGACAAATGGtGATCTTGTGATGGTGAAAGAACAAATCTCAGCAGGTGTAACAGATGAAGTGTCTTTTAATGATGTCAAGGTGTCTGATGAAACAGAACTGGCAATCAAGGAACAAAAGAAATTTGAAAACAGCTTAAATAGGCATCATTCTGATGATGTGACTtcTGAGGTTGACAACTACATGGATGCTTTAACTACCATGGAGTCAGAATTGGAAACAGATGATGAGTATAAACCTAGAAAAAGCTTCTTGAAAAATCAAAAGGTAACAGATGCCAATAAAGAACGTCGATTACTAGCTCGATTTTCAGATTCTCACTCATTTGCAGACTCCTCAACATCTGACGACAATAGCCCATTCAAACAAGAGAAAAATGAGGAAGATATTGAAGTCAAAGCTCGGTTATCAGATTCTCACTCAACTGGAACCTCCTCAACATCAGACAATAGTAGCTCATTCAGAGTAGATGAAGATGAGCACGTGAAACTtCGAACTCACTTTTCAGATTCTCAATCTACCAAAAACTCTTCTACGTCAGATGTAAATAGTTCTTCCAAGAAAGATAAATCTTATTTCTCTCATTCTGATTCATTGAGCACTGTTGTTGAAAATACACAATCAGAACCCATTTTATTCACAACTTCTAAATATTATGAACCGGAAATTGAAGGTACACCATCGAACCAGCTTCCCAAAATTGTTGAGTTTCAAAATACAGATAGTAGGAAGTTTGTCATGCATGATGATGTACGTGTaCATGAAGAAGAGGCTTCTGACTCTTGGAAAACATATTCGGATCTGTTaACTTCAGGAAAGTTGGGAGGTGGAGGTGGAGCTATGGTGAGCAAGGGCGAGGAGCTGTTCACCGGGGTGGTGCCCATCCTGGTCGAGCTGGACGGCGACGTAAACGGCCACAAGTTCAGCGTGTCCGGCGAGGGCGAGGGCGATGCCACCTACGGCAAGCTGACCCTGAAGTTCATCTGCACCACCGGCAAGCTGCCCGTGCCCTGGCCCACCCTCGTGACCACCTTCGGCTACGGCCTGATGTGCTTCGCCCGCTACCCCGACCACATGAAGCAGCACGACTTCTTCAAGTCCGCCATGCCCGAAGGCTACGTCCAGGAGCGCACCATCTTCTTCAAGGACGACGGCAACTACAAGACCCGCGCCGAGGTGAAGTTCGAGGGCGACACCCTGGTGAACCGCATCGAGCTGAAGGGCATCGACTTCAAGGAGGACGGCAACATCCTGGGGCACAAGCTGGAGTACAACTACAACAGCCACAACGTCTATATCATGGCCGACAAGCAGAAGAACGGCATCAAGGTGAACTTCAAGATCCGCCACAACATCGAGGACGGCAGCGTGCAGCTCGCCGACCACTACCAGCAGAACACCCCCATCGGCGACGGCCCCGTGCTGCTGCCCGACAACCACTACCTGAGCTACCAGTCCAAGCTGAGCAAAGACCCCAACGAGAAGCGCGATCACATGGTCCTGCTGGAGTTCGTGACCGCCGCCGGGATCACTCTCGGCATGGACGAGCTGTAtAAGTCGTGTTCaGATCTTGAACCTACCAAACCAGTGATGCTACCTGCAGTGACTCAGTCCGACGAAACCATTTCTGACAATGATGCAGACAGAGCAGGTCTCGTTGAATCTGTTGCTTCCAAACCTTCTTCTCCCTCCCTAATAAAAGATGATACTTGCCCAGTGGATTCTTCTGATAAAATTTCATTGGACAACTTGGTTGATGATGATCCACATATTCATTCTCATGATTTGTTACAATTTTCTAATGGTTCACCAAAAGATTCCCTTTGTCCATCCATCGAAGAACCAGACTTGAATTCAGGTCTTAATGTGGTGCATGGTGATGAAATAACTGGATCCAGAAGCAGTGTTGATCAAGATGAAGGTGATGGTCATTTTAAAAATCCATCTTCTCCTCGTAATCATATGAAGATAAATGGTGATGTCAGTGAAATTGTTGCGTCAAAAGGTCAACCTGTTCCTTCTGTTGATAGCGCTGAAAATGATGCGGGTATCAATGCTTGTCCAGCTTCAGGTATGATTTGTTCTCCGTCAAGGAGCCTTTCAAATCAGCAAGAACTGGTCCCGGCTCCTTCAGATTCTTATCAGATTGAATCCAATGAAGTGGAATTGACTCAAATTTTCATGGACTCAAATACTGAGATGAGCAACAATCAgTTGGCACCATTATCAGATACAACATCATCTGATATCATACATCCTCCAGTGAGTAATCTTACAAAATCAGAAGAATCTCTTTCTGCTTTTGCAAATCCAAATGAGATAGAGACGGAAGTCTATGAGGCAGTTGCTAGAGAATCTTCGACCGTGCTAGAGGGAAAGAAGGTCGCGGTTCATCCtGAAATTGTTTCTGCAGATGTtCAAATGAACCTTAACAAATCGGAGCCCTGTGATCTTCCAGATTTGGAAAATAACATTGAAAAGTCATCTCCTAGGGTGAAAATCCATCAGACTGGCTTTATAGATGATGCGAAAATGGTGCCTGAATTTTCTGAGTTTGACACTCGGCAGTCAGAATCTACCAGTTATGGCCGGAATGATCTTTTACAGAATGACAGAAATAGTTTTTCATCACCACCTTATAACCAGTTCGAGTCTGAAACTTACTTAGAGCCCCATTTGCAATCACAACTTGGTGAAAAGGATGGAGAGTTTCCGCTCAAATACGAGGAAAACTTTGCCTCTGAGAAATCTCAATCTCAGCAGATATATGAATTGAAGCAAGAAGGCACTCATGCTCCTTCTGAATCTTTTTCAGAAATCCCTGCAGATGAATCATCATCAGTTCATTCTTCACCACAGTCATCTGGCTTGGAGATCAACTCTACACAGTATGCTGTGGATCCATTGAAGTCTCTTCTCCCCGACCTCTCTCCCATGGAAACTGAAAACAAACTTGATGAGATGCCACCTATGCCCCCTCTACCTCCGATGCAATGGAGAATGGGCAAGGTTCAACCTGCTTCCATAGATTCGCATAGAGATGATTTAGAAGTGCATCAGGCTTCAGTCCAATCAATGCAGCCAATCATGCCTGACAAGAAGTCTCAATTTGGTTTGCCGGCTTCTGATGGAGAGATTTTATTTTATCAGAATCCATTTTCACCTGCCATGCCTTTGGAAAGTGATATGCTTCGACATTCTTCTGCCGTGGGTGTTTCTGGGCATCCAGTTGCTTTACCTTTTCAGTTTCCTCTCATGGTTAATGAAGCAAATGGTCAGTATAATTACCTCGTGATGGACAGAAACCAAATTCAGAACCCCTTCATAACGCTGCCCATGGTAGCTACGAGCATGCATCCACCACATGGTTACATTGTTGCTTCTGAGGGAGAAATGGTACAGACTTCAAACCCATATGCACCAATACTACCTGCTGCATATACTCTCTCcGGAGATGATTCCACCCCTCCACAAGTGGAACCATTTCAACATCCAACTCAATCAAAGACAGAGACTtcTGCAGATGATAAAACAGCTagcGAGGGAGAAATGGTACATAATTCAAGCCCATTCCTTCCAATACCACCTGCCGAATGTGCTAATTCTGGACAGGATTCCATCACTCCTTTAGAAAATTTGACTCAATCTCCTAGTCAAGTAATGACAGAGACTAGTTCAGATGATACAAGGACAACACTTCCACAGTCTATGAGTAATGTTATATCTATTGACGAGTCTCCACACAGTGACTTTGTCACTTCTGAGGAAGAAATGGTACAAAGTTCTAACCCATGCTCTCCTATACTATCCGCgGAATCTTCTGTTTCTGAACATGATTCCATCTCTCCACAAGAAAAAATAACTCAATCTCCAAGTCAGTTATTGACGGAGACTtcTTCTGAAGTTGAAACACCTAATCATTCTGTAAGTAATGTAGAAGGGGAGCAGAGACAATTGGGTATTTCGCTCATGGTGCCACCAAACATGGAAAGTGTGGAGCTCAATCAGACATTCCAGCCCTTTGAGGGGGGAATGTCATCCTTGGATCCATCTGCTCAAACATCAGAGTTTGAGAGTGAAAGGATAAATGTAAAGTCAAAGCATAAGATTCCTCGTCCTCGGAATCCTCTAATTGATGCTGTTGCTGCTCACGACAAAAGCATGCTTAAGAGGGCTACTGAGCGGGTTATGCCTCAAATAGAACCAAAGGTAGATGAAAGAGATTCATGGTTAGAACAGATACGAACAAAGTCTTTCAACTTGAAGCCTGCTGTGGCTACACGACCTAGGATTCAAGGTCCAAAAACAAATATGAAGCTTGCTGCCATCTTGGAGAAAGCTAATTCAATTCGCCAGGCTTTGGCTGGAAGTGATGAAGATGATGAGGATAGTTGGAGTGATTCTTGA

>API_delC_mCitrine
ATGCCGATATCGAAGTATCTTATACGAAACGAGTACAGTTTAGCGGATCCTGAACTGTACCGTGCTGCTGATAAAGATGACCCTGAAGCTCTTCTTGAAGCTGTTGCCATGGCTGGTCTTGTTGGACTTCTTCGTCAGCTCGGTGACCTTGCTGAGTTTGCTGCGGAaATCTTCCATGATTTACATGAAGAAGTAATGGCTACTGCTGCAAGAGGCCACAGTCTTACGGCTCGTGTTAAACAGCTTGAGGCTGAAGTTCCTTCACTTGAAAAGGCCTTTTTTTCTCAAACTCATCATTCATCATTTTTTACTAATGGAGGGATTGATTGGCATCGCAATATTCAGTCTGAACAAAATCTCGTTTCTAGTGGAAACTTACCTCGATTAATAATGGATTCATACGAAGAATGCCGTGGTCCCCCTAGACTGTTCCTTCTGGATAAGTTTGATGTGGCTGGGGCTGGGGCATGTCTGAAGCGTTATACTGATCCATCATTCTTTAAAGCGGAGTCAGCTTCATCTGTAAGAGCCACAGTACAAGTCCACAGGGAAAAAAGAATTCGTAAAGTCAAGCAGAAGAAAGGAGGACGGATAAGGGACGGTGAAGCTCCAAATGCTGTACCAACACATTCAAAATTACATCAGCTGCTTCTTGAGGAACGTATTGAGAATGGTTATAGTAATCCTGCACGCCTAGTTAAATTAAAGAAAAGACAATTGAACGTGCCTTCCGTTGAAGGAAAATCTGGGAAAAGTTACATGGAGAAATTTCTAGAAACTCCCTCACCTGATTATAAAATGATTTGCGAAACTTCAATCTTTCCACTACCTGTGAAACCGACATCAGATGATACTGGTGAAGCAGGGATTAAAATTCTTGAAATCAGTAGCTTTAGTCCTTTGAGAAAGTCGACTGGGAGAAATGAAAACACCTGTTCATCCCCTAATGAGCAGGAATTTGATATAAACCAATTTCCAGAAGGGGTTGGTGAGACAAATGGtGATCTTGTGATGGTGAAAGAACAAATCTCAGCAGGTGTAACAGATGAAGTGTCTTTTAATGATGTCAAGGTGTCTGATGAAACAGAACTGGCAATCAAGGAACAAAAGAAATTTGAAAACAGCTTAAATAGGCATCATTCTGATGATGTGACTtcTGAGGTTGACAACTACATGGATGCTTTAACTACCATGGAGTCAGAATTGGAAACAGATGATGAGTATAAACCTAGAAAAAGCTTCTTGAAAAATCAAAAGGTAACAGATGCCAATAAAGAACGTCGATTACTAGCTCGATTTTCAGATTCTCACTCATTTGCAGACTCCTCAACATCTGACGACAATAGCCCATTCAAACAAGAGAAAAATGAGGAAGATATTGAAGTCAAAGCTCGGTTATCAGATTCTCACTCAACTGGAACCTCCTCAACATCAGACAATAGTAGCTCATTCAGAGTAGATGAAGATGAGCACGTGAAACTtCGAACTCACTTTTCAGATTCTCAATCTACCAAAAACTCTTCTACGTCAGATGTAAATAGTTCTTCCAAGAAAGATAAATCTTATTTCTCTCATTCTGATTCATTGAGCACTGTTGTTGAAAATACACAATCAGAACCCATTTTATTCACAACTTCTAAATATTATGAACCGGAAATTGAAGGTACACCATCGAACCAGCTTCCCAAAATTGTTGAGTTTCAAAATACAGATAGTAGGAAGTTTGTCATGCATGATGATGTACGTGTaCATGAAGAAGAGGCTTCTGACTCTTGGAAAACATATTCGGATCTGTTaACTTCAGGAAAGTTGGGAGGTGGAGGTGGAGCTATGGTGAGCAAGGGCGAGGAGCTGTTCACCGGGGTGGTGCCCATCCTGGTCGAGCTGGACGGCGACGTAAACGGCCACAAGTTCAGCGTGTCCGGCGAGGGCGAGGGCGATGCCACCTACGGCAAGCTGACCCTGAAGTTCATCTGCACCACCGGCAAGCTGCCCGTGCCCTGGCCCACCCTCGTGACCACCTTCGGCTACGGCCTGATGTGCTTCGCCCGCTACCCCGACCACATGAAGCAGCACGACTTCTTCAAGTCCGCCATGCCCGAAGGCTACGTCCAGGAGCGCACCATCTTCTTCAAGGACGACGGCAACTACAAGACCCGCGCCGAGGTGAAGTTCGAGGGCGACACCCTGGTGAACCGCATCGAGCTGAAGGGCATCGACTTCAAGGAGGACGGCAACATCCTGGGGCACAAGCTGGAGTACAACTACAACAGCCACAACGTCTATATCATGGCCGACAAGCAGAAGAACGGCATCAAGGTGAACTTCAAGATCCGCCACAACATCGAGGACGGCAGCGTGCAGCTCGCCGACCACTACCAGCAGAACACCCCCATCGGCGACGGCCCCGTGCTGCTGCCCGACAACCACTACCTGAGCTACCAGTCCAAGCTGAGCAAAGACCCCAACGAGAAGCGCGATCACATGGTCCTGCTGGAGTTCGTGACCGCCGCCGGGATCACTCTCGGCATGGACGAGCTGTAtAAGTCGTGTTCaGATCTTGAACCTACCAAACCAGTGATGCTACCTGCAGTGACTCAGTCCGACGAAACCATTTCTGACAATGATGCAGACAGAGCAGGTCTCGTTGAATCTGTTGCTTCCAAACCTTCTTCTCCCTCCCTAATAAAAGATGATACTTGCCCAGTGGATTCTTCTGATAAAATTTCATTGGACAACTTGGTTGATGATGATCCACATATTCATTCTCATGATTTGTTACAATTTTCTAATGGTTCACCAAAAGATTCCCTTTGTCCATCCATCGAAGAACCAGACTTGAATTCAGGTCTTAATGTGGTGCATGGTGATGAAATAACTGGATCCAGAAGCAGTGTTGATCAAGATGAAGGTGATGGTCATTTTAAAAATCCATCTTCTCCTCGTAATCATATGAAGATAAATGGTGATGTCAGTGAAATTGTTGCGTCAAAAGGTCAACCTGTTCCTTCTGTTGATAGCGCTGAAAATGATGCGGGTATCAATGCTTGTCCAGCTTCAGGTATGATTTGTTCTCCGTCAAGGAGCCTTTCAAATCAGCAAGAACTGGTCCCGGCTCCTTCAGATTCTTATCAGATTGAATCCAATGAAGTGGAATTGACTCAAATTTTCATGGACTCAAATACTGAGATGAGCAACAATCAgTTGGCACCATTATCAGATACAACATCATCTGATATCATACATCCTCCAGTGAGTAATCTTACAAAATCAGAAGAATCTCTTTCTGCTTTTGCAAATCCAAATGAGATAGAGACGGAAGTCTATGAGGCAGTTGCTAGAGAATCTTCGACCGTGCTAGAGGGAAAGAAGGTCGCGGTTCATCCtGAAATTGTTTCTGCAGATGTtCAAATGAACCTTAACAAATCGGAGCCCTGTGATCTTCCAGATTTGGAAAATAACATTGAAAAGTCATCTCCTAGGGTGAAAATCCATCAGACTGGCTTTATAGATGATGCGAAAATGGTGCCTGAATTTTCTGAGTTTGACACTCGGCAGTCAGAATCTACCAGTTATGGCCGGAATGATCTTTTACAGAATGACAGAAATAGTTTTTCATCACCACCTTATAACCAGTTCGAGTCTGAAACTTACTTAGAGCCCCATTTGCAATCACAACTTGGTGAAAAGGATGGAGAGTTTCCGCTCAAATACGAGGAAAACTTTGCCTCTGAGAAATCTCAATCTCAGCAGATATATGAATTGAAGCAAGAAGGCACTCATGCTCCTTCTGAATCTTTTTCAGAAATCCCTGCAGATGAATCATCATCAGTTCATTCTTCACCACAGTCATCTGGCTTGGAGATCAACTCTACACAGTATGCTGTGGATCCATTGAAGTCTCTTCTCCCCGACCTCTCTCCCATGGAAACTGAAAACAAACTTGATGAGATGCCACCTATGCCCCCTCTACCTCCGATGCAATGGAGAATGGGCAAGGTTCAACCTGCTTCCATAGATTCGCATAGAGATGATTTAGAAGTGCATCAGGCTTCAGTCCAATCAATGCAGCCAATCATGCCTGACAAGAAGTCTCAATTTGGTTTGCCGGCTTCTGATGGAGAGATTTTATTTTATCAGAATCCATTTTCACCTGCCATGCCTTTGGAAAGTGATATGCTTCGACATTCTTCTGCCGTGGGTGTTTCTGGGCATCCAGTTGCTTTACCTTTTCAGTTTCCTCTCATGGTTAATGAAGCAAATGGTCAGTATAATTACCTCGTGATGGACAGAAACCAAATTCAGAACCCCTTCATAACGCTGCCCATGGTAGCTACGAGCATGCATCCACCACATGGTTACATTGTTGCTTCTGAGGGAGAAATGGTACAGACTTCAAACCCATATGCACCAATACTACCTGCTGCATATACTCTCTCcGGAGATGATTCCACCCCTCCACAAGTGGAACCATTTCAACATCCAACTCAATCAAAGACAGAGACTtcTGCAGATGATAAAACACCTGAGCAGCCTATACATAATGTAGTGTCTAGGGACGGGCCTCCAAACAGTCACGTTATTGCTagcGAGGGAGAAATGGTACATAATTCAAGCCCATTCCTTCCAATACCACCTGCCGAATGTGCTAATTCTGGACAGGATTCCATCACTCCTTTAGAAAATTTGACTCAATCTCCTAGTCAAGTAATGACAGAGACTAGTTCAGATGATACAAGGACAACACTTCCACAGTCTATGAGTAATGTTTCCGCgGAATCTTCTGTTTCTGAACATGATTCCATCTCTCCACAAGAAAAAATAACTCAATCTCCAAGTCAGTTATTGACGGAGACTtcTTCTGAAGTTGAAACACCTAATCATTCTGTAAGTAATGTAGAAGGGGAGCAGAGACAATTGGGTATTTCGCTCATGGTGCCACCAAACATGGAAAGTGTGGAGCTCAATCAGACATTCCAGCCCTTTGAGGGGGGAATGTCATCCTTGGATCCATCTGCTCAAACATCAGAGTTTGAGAGTGAAAGGATAAATGTAAAGTCAAAGCATAAGATTCCTCGTCCTCGGAATCCTCTAATTGATGCTGTTGCTGCTCACGACAAAAGCATGCTTAAGAGGGCTACTGAGCGGGTTATGCCTCAAATAGAACCAAAGGTAGATGAAAGAGATTCATGGTTAGAACAGATACGAACAAAGTCTTTCAACTTGAAGCCTGCTGTGGCTACACGACCTAGGATTCAAGGTCCAAAAACAAATATGAAGCTTGCTGCCATCTTGGAGAAAGCTAATTCAATTCGCCAGGCTTTGGCTGGAAGTGATGAAGATGATGAGGATAGTTGGAGTGATTCTTGA

>API_delAB_mCitrine
ATGCCGATATCGAAGTATCTTATACGAAACGAGTACAGTTTAGCGGATCCTGAACTGTACCGTGCTGCTGATAAAGATGACCCTGAAGCTCTTCTTGAAGCTGTTGCCATGGCTGGTCTTGTTGGACTTCTTCGTCAGCTCGGTGACCTTGCTGAGTTTGCTGCGGAaATCTTCCATGATTTACATGAAGAAGTAATGGCTACTGCTGCAAGAGGCCACAGTCTTACGGCTCGTGTTAAACAGCTTGAGGCTGAAGTTCCTTCACTTGAAAAGGCCTTTTTTTCTCAAACTCATCATTCATCATTTTTTACTAATGGAGGGATTGATTGGCATCGCAATATTCAGTCTGAACAAAATCTCGTTTCTAGTGGAAACTTACCTCGATTAATAATGGATTCATACGAAGAATGCCGTGGTCCCCCTAGACTGTTCCTTCTGGATAAGTTTGATGTGGCTGGGGCTGGGGCATGTCTGAAGCGTTATACTGATCCATCATTCTTTAAAGCGGAGTCAGCTTCATCTGTAAGAGCCACAGTACAAGTCCACAGGGAAAAAAGAATTCGTAAAGTCAAGCAGAAGAAAGGAGGACGGATAAGGGACGGTGAAGCTCCAAATGCTGTACCAACACATTCAAAATTACATCAGCTGCTTCTTGAGGAACGTATTGAGAATGGTTATAGTAATCCTGCACGCCTAGTTAAATTAAAGAAAAGACAATTGAACGTGCCTTCCGTTGAAGGAAAATCTGGGAAAAGTTACATGGAGAAATTTCTAGAAACTCCCTCACCTGATTATAAAATGATTTGCGAAACTTCAATCTTTCCACTACCTGTGAAACCGACATCAGATGATACTGGTGAAGCAGGGATTAAAATTCTTGAAATCAGTAGCTTTAGTCCTTTGAGAAAGTCGACTGGGAGAAATGAAAACACCTGTTCATCCCCTAATGAGCAGGAATTTGATATAAACCAATTTCCAGAAGGGGTTGGTGAGACAAATGGtGATCTTGTGATGGTGAAAGAACAAATCTCAGCAGGTGTAACAGATGAAGTGTCTTTTAATGATGTCAAGGTGTCTGATGAAACAGAACTGGCAATCAAGGAACAAAAGAAATTTGAAAACAGCTTAAATAGGCATCATTCTGATGATGTGACTtcTGAGGTTGACAACTACATGGATGCTTTAACTACCATGGAGTCAGAATTGGAAACAGATGATGAGTATAAACCTAGAAAAAGCTTCTTGAAAAATCAAAAGGTAACAGATGCCAATAAAGAACGTCGATTACTAGCTCGATTTTCAGATTCTCACTCATTTGCAGACTCCTCAACATCTGACGACAATAGCCCATTCAAACAAGAGAAAAATGAGGAAGATATTGAAGTCAAAGCTCGGTTATCAGATTCTCACTCAACTGGAACCTCCTCAACATCAGACAATAGTAGCTCATTCAGAGTAGATGAAGATGAGCACGTGAAACTtCGAACTCACTTTTCAGATTCTCAATCTACCAAAAACTCTTCTACGGAAATTGAAGGTACACCATCGAACCAGCTTCCCAAAATTGTTGAGTTTCAAAATACAGATAGTAGGAAGTTTGTCATGCATGATGATGTACGTGTaCATGAAGAAGAGGCTTCTGACTCTTGGAAAACATATTCGGATCTGTTaACTTCAGGAAAGTTGGGAGGTGGAGGTGGAGCTATGGTGAGCAAGGGCGAGGAGCTGTTCACCGGGGTGGTGCCCATCCTGGTCGAGCTGGACGGCGACGTAAACGGCCACAAGTTCAGCGTGTCCGGCGAGGGCGAGGGCGATGCCACCTACGGCAAGCTGACCCTGAAGTTCATCTGCACCACCGGCAAGCTGCCCGTGCCCTGGCCCACCCTCGTGACCACCTTCGGCTACGGCCTGATGTGCTTCGCCCGCTACCCCGACCACATGAAGCAGCACGACTTCTTCAAGTCCGCCATGCCCGAAGGCTACGTCCAGGAGCGCACCATCTTCTTCAAGGACGACGGCAACTACAAGACCCGCGCCGAGGTGAAGTTCGAGGGCGACACCCTGGTGAACCGCATCGAGCTGAAGGGCATCGACTTCAAGGAGGACGGCAACATCCTGGGGCACAAGCTGGAGTACAACTACAACAGCCACAACGTCTATATCATGGCCGACAAGCAGAAGAACGGCATCAAGGTGAACTTCAAGATCCGCCACAACATCGAGGACGGCAGCGTGCAGCTCGCCGACCACTACCAGCAGAACACCCCCATCGGCGACGGCCCCGTGCTGCTGCCCGACAACCACTACCTGAGCTACCAGTCCAAGCTGAGCAAAGACCCCAACGAGAAGCGCGATCACATGGTCCTGCTGGAGTTCGTGACCGCCGCCGGGATCACTCTCGGCATGGACGAGCTGTAtAAGTCGTGTTCaGATCTTGAACCTACCAAACCAGTGATGCTACCTGCAGTGACTCAGTCCGACGAAACCATTTCTGACAATGATGCAGACAGAGCAGGTCTCGTTGAATCTGTTGCTTCCAAACCTTCTTCTCCCTCCCTAATAAAAGATGATACTTGCCCAGTGGATTCTTCTGATAAAATTTCATTGGACAACTTGGTTGATGATGATCCACATATTCATTCTCATGATTTGTTACAATTTTCTAATGGTTCACCAAAAGATTCCCTTTGTCCATCCATCGAAGAACCAGACTTGAATTCAGGTCTTAATGTGGTGCATGGTGATGAAATAACTGGATCCAGAAGCAGTGTTGATCAAGATGAAGGTGATGGTCATTTTAAAAATCCATCTTCTCCTCGTAATCATATGAAGATAAATGGTGATGTCAGTGAAATTGTTGCGTCAAAAGGTCAACCTGTTCCTTCTGTTGATAGCGCTGAAAATGATGCGGGTATCAATGCTTGTCCAGCTTCAGGTATGATTTGTTCTCCGTCAAGGAGCCTTTCAAATCAGCAAGAACTGGTCCCGGCTCCTTCAGATTCTTATCAGATTGAATCCAATGAAGTGGAATTGACTCAAATTTTCATGGACTCAAATACTGAGATGAGCAACAATCAgTTGGCACCATTATCAGATACAACATCATCTGATATCATACATCCTCCAGTGAGTAATCTTACAAAATCAGAAGAATCTCTTTCTGCTTTTGCAAATCCAAATGAGATAGAGACGGAAGTCTATGAGGCAGTTGCTAGAGAATCTTCGACCGTGCTAGAGGGAAAGAAGGTCGCGGTTCATCCtGAAATTGTTTCTGCAGATGTtCAAATGAACCTTAACAAATCGGAGCCCTGTGATCTTCCAGATTTGGAAAATAACATTGAAAAGTCATCTCCTAGGGTGAAAATCCATCAGACTGGCTTTATAGATGATGCGAAAATGGTGCCTGAATTTTCTGAGTTTGACACTCGGCAGTCAGAATCTACCAGTTATGGCCGGAATGATCTTTTACAGAATGACAGAAATAGTTTTTCATCACCACCTTATAACCAGTTCGAGTCTGAAACTTACTTAGAGCCCCATTTGCAATCACAACTTGGTGAAAAGGATGGAGAGTTTCCGCTCAAATACGAGGAAAACTTTGCCTCTGAGAAATCTCAATCTCAGCAGATATATGAATTGAAGCAAGAAGGCACTCATGCTCCTTCTGAATCTTTTTCAGAAATCCCTGCAGATGAATCATCATCAGTTCATTCTTCACCACAGTCATCTGGCTTGGAGATCAACTCTACACAGTATGCTGTGGATCCATTGAAGTCTCTTCTCCCCGACCTCTCTCCCATGGAAACTGAAAACAAACTTGATGAGATGCCACCTATGCCCCCTCTACCTCCGATGCAATGGAGAATGGGCAAGGTTCAACCTGCTTCCATAGATTCGCATAGAGATGATTTAGAAGTGCATCAGGCTTCAGTCCAATCAATGCAGCCAATCATGCCTGACAAGAAGTCTCAATTTGGTTTGCCGGCTTCTGATGGAGAGATTTTATTTTATCAGAATCCATTTTCACCTGCCATGCCTTTGGAAAGTGATATGCTTCGACATTCTTCTGCCGTGGGTGTTTCTGGGCATCCAGTTGCTTTACCTTTTCAGTTTCCTCTCATGGTTAATGAAGCAAATGGTCAGTATAATTACCTCGTGATGGACAGAAACCAAATTCAGAACCCCTTCATAACGCTGCCCATGGTAGCTACGAGCATGCATCCACCACATGGTTACATTGTTGCTTCTGAGGGAGAAATGGTACAGACTTCAAACCCATATGCACCAATACTACCTGCTGCATATACTCTCTCcGGAGATGATTCCACCCCTCCACAAGTGGAACCATTTCAACATCCAACTCAATCAAAGACAGAGACTtcTGCAGATGATAAAACAGCTagcGAGGGAGAAATGGTACATAATTCAAGCCCATTCCTTCCAATACCACCTGCCGAATGTGCTAATTCTGGACAGGATTCCATCACTCCTTTAGAAAATTTGACTCAATCTCCTAGTCAAGTAATGACAGAGACTAGTTCAGATGATACAAGGACAACACTTCCACAGTCTATGAGTAATGTTATATCTATTGACGAGTCTCCACACAGTGACTTTGTCACTTCTGAGGAAGAAATGGTACAAAGTTCTAACCCATGCTCTCCTATACTATCCGCgGAATCTTCTGTTTCTGAACATGATTCCATCTCTCCACAAGAAAAAATAACTCAATCTCCAAGTCAGTTATTGACGGAGACTtcTTCTGAAGTTGAAACACCTAATCATTCTGTAAGTAATGTAGAAGGGGAGCAGAGACAATTGGGTATTTCGCTCATGGTGCCACCAAACATGGAAAGTGTGGAGCTCAATCAGACATTCCAGCCCTTTGAGGGGGGAATGTCATCCTTGGATCCATCTGCTCAAACATCAGAGTTTGAGAGTGAAAGGATAAATGTAAAGTCAAAGCATAAGATTCCTCGTCCTCGGAATCCTCTAATTGATGCTGTTGCTGCTCACGACAAAAGCATGCTTAAGAGGGCTACTGAGCGGGTTATGCCTCAAATAGAACCAAAGGTAGATGAAAGAGATTCATGGTTAGAACAGATACGAACAAAGTCTTTCAACTTGAAGCCTGCTGTGGCTACACGACCTAGGATTCAAGGTCCAAAAACAAATATGAAGCTTGCTGCCATCTTGGAGAAAGCTAATTCAATTCGCCAGGCTTTGGCTGGAAGTGATGAAGATGATGAGGATAGTTGGAGTGATTCTTGA

>API_delBC_mCitrine
ATGCCGATATCGAAGTATCTTATACGAAACGAGTACAGTTTAGCGGATCCTGAACTGTACCGTGCTGCTGATAAAGATGACCCTGAAGCTCTTCTTGAAGCTGTTGCCATGGCTGGTCTTGTTGGACTTCTTCGTCAGCTCGGTGACCTTGCTGAGTTTGCTGCGGAaATCTTCCATGATTTACATGAAGAAGTAATGGCTACTGCTGCAAGAGGCCACAGTCTTACGGCTCGTGTTAAACAGCTTGAGGCTGAAGTTCCTTCACTTGAAAAGGCCTTTTTTTCTCAAACTCATCATTCATCATTTTTTACTAATGGAGGGATTGATTGGCATCGCAATATTCAGTCTGAACAAAATCTCGTTTCTAGTGGAAACTTACCTCGATTAATAATGGATTCATACGAAGAATGCCGTGGTCCCCCTAGACTGTTCCTTCTGGATAAGTTTGATGTGGCTGGGGCTGGGGCATGTCTGAAGCGTTATACTGATCCATCATTCTTTAAAGCGGAGTCAGCTTCATCTGTAAGAGCCACAGTACAAGTCCACAGGGAAAAAAGAATTCGTAAAGTCAAGCAGAAGAAAGGAGGACGGATAAGGGACGGTGAAGCTCCAAATGCTGTACCAACACATTCAAAATTACATCAGCTGCTTCTTGAGGAACGTATTGAGAATGGTTATAGTAATCCTGCACGCCTAGTTAAATTAAAGAAAAGACAATTGAACGTGCCTTCCGTTGAAGGAAAATCTGGGAAAAGTTACATGGAGAAATTTCTAGAAACTCCCTCACCTGATTATAAAATGATTTGCGAAACTTCAATCTTTCCACTACCTGTGAAACCGACATCAGATGATACTGGTGAAGCAGGGATTAAAATTCTTGAAATCAGTAGCTTTAGTCCTTTGAGAAAGTCGACTGGGAGAAATGAAAACACCTGTTCATCCCCTAATGAGCAGGAATTTGATATAAACCAATTTCCAGAAGGGGTTGGTGAGACAAATGGtGATCTTGTGATGGTGAAAGAACAAATCTCAGCAGGTGTAACAGATGAAGTGTCTTTTAATGATGTCAAGGTGTCTGATGAAACAGAACTGGCAATCAAGGAACAAAAGAAATTTGAAAACAGCTTAAATAGGCATCATTCTGATGATGTGACTtcTGAGGTTGACAACTACATGGATGCTTTAACTACCATGGAGTCAGAATTGGAAACAGATGATGAGTATAAACCTAGAAAAAGCTTCTTGAAAAATCAAAAGGTAACAGATGCCAATAAAGAACGTCGATTACTAGCTCGATTTTCAGATTCTCACTCATTTGCAGACTCCTCAACATCTGACGACAATAGCCCATTCAAACAAGAGAAAAATGAGGAAGATATTGAAGTCAAAGCTCGGTTATCAGATTCTCACTCAACTGGAACCTCCTCAACATCAGACAATAGTAGCTCATTCAGAGTAGATGAAGATGAGCACGTGAAACTtCGAACTCACTTTTCAGATTCTCAATCTACCAAAAACTCTTCTACGTCAGATGTAAATAGTTCTTCCAAGAAAGATAAATCTTATTTCTCTCATTCTGATTCATTGAGCACTGTTGTTGAAAATACACAATCAGAACCCATTTTATTCACAACTTCTAAATATTATGAACCGGAAATTGAAGGTACACCATCGAACCAGCTTCCCAAAATTGTTGAGTTTCAAAATACAGATAGTAGGAAGTTTGTCATGCATGATGATGTACGTGTaCATGAAGAAGAGGCTTCTGACTCTTGGAAAACATATTCGGATCTGTTaACTTCAGGAAAGTTGGGAGGTGGAGGTGGAGCTATGGTGAGCAAGGGCGAGGAGCTGTTCACCGGGGTGGTGCCCATCCTGGTCGAGCTGGACGGCGACGTAAACGGCCACAAGTTCAGCGTGTCCGGCGAGGGCGAGGGCGATGCCACCTACGGCAAGCTGACCCTGAAGTTCATCTGCACCACCGGCAAGCTGCCCGTGCCCTGGCCCACCCTCGTGACCACCTTCGGCTACGGCCTGATGTGCTTCGCCCGCTACCCCGACCACATGAAGCAGCACGACTTCTTCAAGTCCGCCATGCCCGAAGGCTACGTCCAGGAGCGCACCATCTTCTTCAAGGACGACGGCAACTACAAGACCCGCGCCGAGGTGAAGTTCGAGGGCGACACCCTGGTGAACCGCATCGAGCTGAAGGGCATCGACTTCAAGGAGGACGGCAACATCCTGGGGCACAAGCTGGAGTACAACTACAACAGCCACAACGTCTATATCATGGCCGACAAGCAGAAGAACGGCATCAAGGTGAACTTCAAGATCCGCCACAACATCGAGGACGGCAGCGTGCAGCTCGCCGACCACTACCAGCAGAACACCCCCATCGGCGACGGCCCCGTGCTGCTGCCCGACAACCACTACCTGAGCTACCAGTCCAAGCTGAGCAAAGACCCCAACGAGAAGCGCGATCACATGGTCCTGCTGGAGTTCGTGACCGCCGCCGGGATCACTCTCGGCATGGACGAGCTGTAtAAGTCGTGTTCaGATCTTGAACCTACCAAACCAGTGATGCTACCTGCAGTGACTCAGTCCGACGAAACCATTTCTGACAATGATGCAGACAGAGCAGGTCTCGTTGAATCTGTTGCTTCCAAACCTTCTTCTCCCTCCCTAATAAAAGATGATACTTGCCCAGTGGATTCTTCTGATAAAATTTCATTGGACAACTTGGTTGATGATGATCCACATATTCATTCTCATGATTTGTTACAATTTTCTAATGGTTCACCAAAAGATTCCCTTTGTCCATCCATCGAAGAACCAGACTTGAATTCAGGTCTTAATGTGGTGCATGGTGATGAAATAACTGGATCCAGAAGCAGTGTTGATCAAGATGAAGGTGATGGTCATTTTAAAAATCCATCTTCTCCTCGTAATCATATGAAGATAAATGGTGATGTCAGTGAAATTGTTGCGTCAAAAGGTCAACCTGTTCCTTCTGTTGATAGCGCTGAAAATGATGCGGGTATCAATGCTTGTCCAGCTTCAGGTATGATTTGTTCTCCGTCAAGGAGCCTTTCAAATCAGCAAGAACTGGTCCCGGCTCCTTCAGATTCTTATCAGATTGAATCCAATGAAGTGGAATTGACTCAAATTTTCATGGACTCAAATACTGAGATGAGCAACAATCAgTTGGCACCATTATCAGATACAACATCATCTGATATCATACATCCTCCAGTGAGTAATCTTACAAAATCAGAAGAATCTCTTTCTGCTTTTGCAAATCCAAATGAGATAGAGACGGAAGTCTATGAGGCAGTTGCTAGAGAATCTTCGACCGTGCTAGAGGGAAAGAAGGTCGCGGTTCATCCtGAAATTGTTTCTGCAGATGTtCAAATGAACCTTAACAAATCGGAGCCCTGTGATCTTCCAGATTTGGAAAATAACATTGAAAAGTCATCTCCTAGGGTGAAAATCCATCAGACTGGCTTTATAGATGATGCGAAAATGGTGCCTGAATTTTCTGAGTTTGACACTCGGCAGTCAGAATCTACCAGTTATGGCCGGAATGATCTTTTACAGAATGACAGAAATAGTTTTTCATCACCACCTTATAACCAGTTCGAGTCTGAAACTTACTTAGAGCCCCATTTGCAATCACAACTTGGTGAAAAGGATGGAGAGTTTCCGCTCAAATACGAGGAAAACTTTGCCTCTGAGAAATCTCAATCTCAGCAGATATATGAATTGAAGCAAGAAGGCACTCATGCTCCTTCTGAATCTTTTTCAGAAATCCCTGCAGATGAATCATCATCAGTTCATTCTTCACCACAGTCATCTGGCTTGGAGATCAACTCTACACAGTATGCTGTGGATCCATTGAAGTCTCTTCTCCCCGACCTCTCTCCCATGGAAACTGAAAACAAACTTGATGAGATGCCACCTATGCCCCCTCTACCTCCGATGCAATGGAGAATGGGCAAGGTTCAACCTGCTTCCATAGATTCGCATAGAGATGATTTAGAAGTGCATCAGGCTTCAGTCCAATCAATGCAGCCAATCATGCCTGACAAGAAGTCTCAATTTGGTTTGCCGGCTTCTGATGGAGAGATTTTATTTTATCAGAATCCATTTTCACCTGCCATGCCTTTGGAAAGTGATATGCTTCGACATTCTTCTGCCGTGGGTGTTTCTGGGCATCCAGTTGCTTTACCTTTTCAGTTTCCTCTCATGGTTAATGAAGCAAATGGTCAGTATAATTACCTCGTGATGGACAGAAACCAAATTCAGAACCCCTTCATAACGCTGCCCATGGTAGCTACGAGCATGCATCCACCACATGGTTACATTGTTGCTTCTGAGGGAGAAATGGTACAGACTTCAAACCCATATGCACCAATACTACCTGCTGCATATACTCTCTCcGGAGATGATTCCACCCCTCCACAAGTGGAACCATTTCAACATCCAACTCAATCAAAGACAGAGACTtcTGCAGATGATAAAACAGCTagcGAGGGAGAAATGGTACATAATTCAAGCCCATTCCTTCCAATACCACCTGCCGAATGTGCTAATTCTGGACAGGATTCCATCACTCCTTTAGAAAATTTGACTCAATCTCCTAGTCAAGTAATGACAGAGACTAGTTCAGATGATACAAGGACAACACTTCCACAGTCTATGAGTAATGTTTCCGCgGAATCTTCTGTTTCTGAACATGATTCCATCTCTCCACAAGAAAAAATAACTCAATCTCCAAGTCAGTTATTGACGGAGACTtcTTCTGAAGTTGAAACACCTAATCATTCTGTAAGTAATGTAGAAGGGGAGCAGAGACAATTGGGTATTTCGCTCATGGTGCCACCAAACATGGAAAGTGTGGAGCTCAATCAGACATTCCAGCCCTTTGAGGGGGGAATGTCATCCTTGGATCCATCTGCTCAAACATCAGAGTTTGAGAGTGAAAGGATAAATGTAAAGTCAAAGCATAAGATTCCTCGTCCTCGGAATCCTCTAATTGATGCTGTTGCTGCTCACGACAAAAGCATGCTTAAGAGGGCTACTGAGCGGGTTATGCCTCAAATAGAACCAAAGGTAGATGAAAGAGATTCATGGTTAGAACAGATACGAACAAAGTCTTTCAACTTGAAGCCTGCTGTGGCTACACGACCTAGGATTCAAGGTCCAAAAACAAATATGAAGCTTGCTGCCATCTTGGAGAAAGCTAATTCAATTCGCCAGGCTTTGGCTGGAAGTGATGAAGATGATGAGGATAGTTGGAGTGATTCTTGA

>API_K517R_mCitrine
ATGCCGATATCGAAGTATCTTATACGAAACGAGTACAGTTTAGCGGATCCTGAACTGTACCGTGCTGCTGATAAAGATGACCCTGAAGCTCTTCTTGAAGCTGTTGCCATGGCTGGTCTTGTTGGACTTCTTCGTCAGCTCGGTGACCTTGCTGAGTTTGCTGCGGAaATCTTCCATGATTTACATGAAGAAGTAATGGCTACTGCTGCAAGAGGCCACAGTCTTACGGCTCGTGTTAAACAGCTTGAGGCTGAAGTTCCTTCACTTGAAAAGGCCTTTTTTTCTCAAACTCATCATTCATCATTTTTTACTAATGGAGGGATTGATTGGCATCGCAATATTCAGTCTGAACAAAATCTCGTTTCTAGTGGAAACTTACCTCGATTAATAATGGATTCATACGAAGAATGCCGTGGTCCCCCTAGACTGTTCCTTCTGGATAAGTTTGATGTGGCTGGGGCTGGGGCATGTCTGAAGCGTTATACTGATCCATCATTCTTTAAAGCGGAGTCAGCTTCATCTGTAAGAGCCACAGTACAAGTCCACAGGGAAAAAAGAATTCGTAAAGTCAAGCAGAAGAAAGGAGGACGGATAAGGGACGGTGAAGCTCCAAATGCTGTACCAACACATTCAAAATTACATCAGCTGCTTCTTGAGGAACGTATTGAGAATGGTTATAGTAATCCTGCACGCCTAGTTAAATTAAAGAAAAGACAATTGAACGTGCCTTCCGTTGAAGGAAAATCTGGGAAAAGTTACATGGAGAAATTTCTAGAAACTCCCTCACCTGATTATAAAATGATTTGCGAAACTTCAATCTTTCCACTACCTGTGAAACCGACATCAGATGATACTGGTGAAGCAGGGATTAAAATTCTTGAAATCAGTAGCTTTAGTCCTTTGAGAAAGTCGACTGGGAGAAATGAAAACACCTGTTCATCCCCTAATGAGCAGGAATTTGATATAAACCAATTTCCAGAAGGGGTTGGTGAGACAAATGGtGATCTTGTGATGGTGAAAGAACAAATCTCAGCAGGTGTAACAGATGAAGTGTCTTTTAATGATGTCAAGGTGTCTGATGAAACAGAACTGGCAATCAAGGAACAAAAGAAATTTGAAAACAGCTTAAATAGGCATCATTCTGATGATGTGACTtcTGAGGTTGACAACTACATGGATGCTTTAACTACCATGGAGTCAGAATTGGAAACAGATGATGAGTATAAACCTAGAAAAAGCTTCTTGAAAAATCAAAAGGTAACAGATGCCAATAAAGAACGTCGATTACTAGCTCGATTTTCAGATTCTCACTCATTTGCAGACTCCTCAACATCTGACGACAATAGCCCATTCAAACAAGAGAAAAATGAGGAAGATATTGAAGTCAAAGCTCGGTTATCAGATTCTCACTCAACTGGAACCTCCTCAACATCAGACAATAGTAGCTCATTCAGAGTAGATGAAGATGAGCACGTGAAACTtCGAACTCACTTTTCAGATTCTCAATCTACCAAAAACTCTTCTACGTCAGATGTAAATAGTTCTTCCAgaAAAGATAAATCTTATTTCTCTCATTCTGATTCATTGAGCACTGTTGTTGAAAATACACAATCAGAACCCATTTTATTCACAACTTCTAAATATTATGAACCGGAAATTGAAGGTACACCATCGAACCAGCTTCCCAAAATTGTTGAGTTTCAAAATACAGATAGTAGGAAGTTTGTCATGCATGATGATGTACGTGTaCATGAAGAAGAGGCTTCTGACTCTTGGAAAACATATTCGGATCTGTTaACTTCAGGAAAGTTGGGAGGTGGAGGTGGAGCTATGGTGAGCAAGGGCGAGGAGCTGTTCACCGGGGTGGTGCCCATCCTGGTCGAGCTGGACGGCGACGTAAACGGCCACAAGTTCAGCGTGTCCGGCGAGGGCGAGGGCGATGCCACCTACGGCAAGCTGACCCTGAAGTTCATCTGCACCACCGGCAAGCTGCCCGTGCCCTGGCCCACCCTCGTGACCACCTTCGGCTACGGCCTGATGTGCTTCGCCCGCTACCCCGACCACATGAAGCAGCACGACTTCTTCAAGTCCGCCATGCCCGAAGGCTACGTCCAGGAGCGCACCATCTTCTTCAAGGACGACGGCAACTACAAGACCCGCGCCGAGGTGAAGTTCGAGGGCGACACCCTGGTGAACCGCATCGAGCTGAAGGGCATCGACTTCAAGGAGGACGGCAACATCCTGGGGCACAAGCTGGAGTACAACTACAACAGCCACAACGTCTATATCATGGCCGACAAGCAGAAGAACGGCATCAAGGTGAACTTCAAGATCCGCCACAACATCGAGGACGGCAGCGTGCAGCTCGCCGACCACTACCAGCAGAACACCCCCATCGGCGACGGCCCCGTGCTGCTGCCCGACAACCACTACCTGAGCTACCAGTCCAAGCTGAGCAAAGACCCCAACGAGAAGCGCGATCACATGGTCCTGCTGGAGTTCGTGACCGCCGCCGGGATCACTCTCGGCATGGACGAGCTGTAtAAGTCGTGTTCaGATCTTGAACCTACCAAACCAGTGATGCTACCTGCAGTGACTCAGTCCGACGAAACCATTTCTGACAATGATGCAGACAGAGCAGGTCTCGTTGAATCTGTTGCTTCCAAACCTTCTTCTCCCTCCCTAATAAAAGATGATACTTGCCCAGTGGATTCTTCTGATAAAATTTCATTGGACAACTTGGTTGATGATGATCCACATATTCATTCTCATGATTTGTTACAATTTTCTAATGGTTCACCAAAAGATTCCCTTTGTCCATCCATCGAAGAACCAGACTTGAATTCAGGTCTTAATGTGGTGCATGGTGATGAAATAACTGGATCCAGAAGCAGTGTTGATCAAGATGAAGGTGATGGTCATTTTAAAAATCCATCTTCTCCTCGTAATCATATGAAGATAAATGGTGATGTCAGTGAAATTGTTGCGTCAAAAGGTCAACCTGTTCCTTCTGTTGATAGCGCTGAAAATGATGCGGGTATCAATGCTTGTCCAGCTTCAGGTATGATTTGTTCTCCGTCAAGGAGCCTTTCAAATCAGCAAGAACTGGTCCCGGCTCCTTCAGATTCTTATCAGATTGAATCCAATGAAGTGGAATTGACTCAAATTTTCATGGACTCAAATACTGAGATGAGCAACAATCAgTTGGCACCATTATCAGATACAACATCATCTGATATCATACATCCTCCAGTGAGTAATCTTACAAAATCAGAAGAATCTCTTTCTGCTTTTGCAAATCCAAATGAGATAGAGACGGAAGTCTATGAGGCAGTTGCTAGAGAATCTTCGACCGTGCTAGAGGGAAAGAAGGTCGCGGTTCATCCtGAAATTGTTTCTGCAGATGTtCAAATGAACCTTAACAAATCGGAGCCCTGTGATCTTCCAGATTTGGAAAATAACATTGAAAAGTCATCTCCTAGGGTGAAAATCCATCAGACTGGCTTTATAGATGATGCGAAAATGGTGCCTGAATTTTCTGAGTTTGACACTCGGCAGTCAGAATCTACCAGTTATGGCCGGAATGATCTTTTACAGAATGACAGAAATAGTTTTTCATCACCACCTTATAACCAGTTCGAGTCTGAAACTTACTTAGAGCCCCATTTGCAATCACAACTTGGTGAAAAGGATGGAGAGTTTCCGCTCAAATACGAGGAAAACTTTGCCTCTGAGAAATCTCAATCTCAGCAGATATATGAATTGAAGCAAGAAGGCACTCATGCTCCTTCTGAATCTTTTTCAGAAATCCCTGCAGATGAATCATCATCAGTTCATTCTTCACCACAGTCATCTGGCTTGGAGATCAACTCTACACAGTATGCTGTGGATCCATTGAAGTCTCTTCTCCCCGACCTCTCTCCCATGGAAACTGAAAACAAACTTGATGAGATGCCACCTATGCCCCCTCTACCTCCGATGCAATGGAGAATGGGCAAGGTTCAACCTGCTTCCATAGATTCGCATAGAGATGATTTAGAAGTGCATCAGGCTTCAGTCCAATCAATGCAGCCAATCATGCCTGACAAGAAGTCTCAATTTGGTTTGCCGGCTTCTGATGGAGAGATTTTATTTTATCAGAATCCATTTTCACCTGCCATGCCTTTGGAAAGTGATATGCTTCGACATTCTTCTGCCGTGGGTGTTTCTGGGCATCCAGTTGCTTTACCTTTTCAGTTTCCTCTCATGGTTAATGAAGCAAATGGTCAGTATAATTACCTCGTGATGGACAGAAACCAAATTCAGAACCCCTTCATAACGCTGCCCATGGTAGCTACGAGCATGCATCCACCACATGGTTACATTGTTGCTTCTGAGGGAGAAATGGTACAGACTTCAAACCCATATGCACCAATACTACCTGCTGCATATACTCTCTCcGGAGATGATTCCACCCCTCCACAAGTGGAACCATTTCAACATCCAACTCAATCAAAGACAGAGACTtcTGCAGATGATAAAACACCTGAGCAGCCTATACATAATGTAGTGTCTAGGGACGGGCCTCCAAACAGTCACGTTATTGCTagcGAGGGAGAAATGGTACATAATTCAAGCCCATTCCTTCCAATACCACCTGCCGAATGTGCTAATTCTGGACAGGATTCCATCACTCCTTTAGAAAATTTGACTCAATCTCCTAGTCAAGTAATGACAGAGACTAGTTCAGATGATACAAGGACAACACTTCCACAGTCTATGAGTAATGTTATATCTATTGACGAGTCTCCACACAGTGACTTTGTCACTTCTGAGGAAGAAATGGTACAAAGTTCTAACCCATGCTCTCCTATACTATCCGCgGAATCTTCTGTTTCTGAACATGATTCCATCTCTCCACAAGAAAAAATAACTCAATCTCCAAGTCAGTTATTGACGGAGACTtcTTCTGAAGTTGAAACACCTAATCATTCTGTAAGTAATGTAGAAGGGGAGCAGAGACAATTGGGTATTTCGCTCATGGTGCCACCAAACATGGAAAGTGTGGAGCTCAATCAGACATTCCAGCCCTTTGAGGGGGGAATGTCATCCTTGGATCCATCTGCTCAAACATCAGAGTTTGAGAGTGAAAGGATAAATGTAAAGTCAAAGCATAAGATTCCTCGTCCTCGGAATCCTCTAATTGATGCTGTTGCTGCTCACGACAAAAGCATGCTTAAGAGGGCTACTGAGCGGGTTATGCCTCAAATAGAACCAAAGGTAGATGAAAGAGATTCATGGTTAGAACAGATACGAACAAAGTCTTTCAACTTGAAGCCTGCTGTGGCTACACGACCTAGGATTCAAGGTCCAAAAACAAATATGAAGCTTGCTGCCATCTTGGAGAAAGCTAATTCAATTCGCCAGGCTTTGGCTGGAAGTGATGAAGATGATGAGGATAGTTGGAGTGATTCTTGA

>API_K518R_mCitrine
ATGCCGATATCGAAGTATCTTATACGAAACGAGTACAGTTTAGCGGATCCTGAACTGTACCGTGCTGCTGATAAAGATGACCCTGAAGCTCTTCTTGAAGCTGTTGCCATGGCTGGTCTTGTTGGACTTCTTCGTCAGCTCGGTGACCTTGCTGAGTTTGCTGCGGAaATCTTCCATGATTTACATGAAGAAGTAATGGCTACTGCTGCAAGAGGCCACAGTCTTACGGCTCGTGTTAAACAGCTTGAGGCTGAAGTTCCTTCACTTGAAAAGGCCTTTTTTTCTCAAACTCATCATTCATCATTTTTTACTAATGGAGGGATTGATTGGCATCGCAATATTCAGTCTGAACAAAATCTCGTTTCTAGTGGAAACTTACCTCGATTAATAATGGATTCATACGAAGAATGCCGTGGTCCCCCTAGACTGTTCCTTCTGGATAAGTTTGATGTGGCTGGGGCTGGGGCATGTCTGAAGCGTTATACTGATCCATCATTCTTTAAAGCGGAGTCAGCTTCATCTGTAAGAGCCACAGTACAAGTCCACAGGGAAAAAAGAATTCGTAAAGTCAAGCAGAAGAAAGGAGGACGGATAAGGGACGGTGAAGCTCCAAATGCTGTACCAACACATTCAAAATTACATCAGCTGCTTCTTGAGGAACGTATTGAGAATGGTTATAGTAATCCTGCACGCCTAGTTAAATTAAAGAAAAGACAATTGAACGTGCCTTCCGTTGAAGGAAAATCTGGGAAAAGTTACATGGAGAAATTTCTAGAAACTCCCTCACCTGATTATAAAATGATTTGCGAAACTTCAATCTTTCCACTACCTGTGAAACCGACATCAGATGATACTGGTGAAGCAGGGATTAAAATTCTTGAAATCAGTAGCTTTAGTCCTTTGAGAAAGTCGACTGGGAGAAATGAAAACACCTGTTCATCCCCTAATGAGCAGGAATTTGATATAAACCAATTTCCAGAAGGGGTTGGTGAGACAAATGGtGATCTTGTGATGGTGAAAGAACAAATCTCAGCAGGTGTAACAGATGAAGTGTCTTTTAATGATGTCAAGGTGTCTGATGAAACAGAACTGGCAATCAAGGAACAAAAGAAATTTGAAAACAGCTTAAATAGGCATCATTCTGATGATGTGACTtcTGAGGTTGACAACTACATGGATGCTTTAACTACCATGGAGTCAGAATTGGAAACAGATGATGAGTATAAACCTAGAAAAAGCTTCTTGAAAAATCAAAAGGTAACAGATGCCAATAAAGAACGTCGATTACTAGCTCGATTTTCAGATTCTCACTCATTTGCAGACTCCTCAACATCTGACGACAATAGCCCATTCAAACAAGAGAAAAATGAGGAAGATATTGAAGTCAAAGCTCGGTTATCAGATTCTCACTCAACTGGAACCTCCTCAACATCAGACAATAGTAGCTCATTCAGAGTAGATGAAGATGAGCACGTGAAACTtCGAACTCACTTTTCAGATTCTCAATCTACCAAAAACTCTTCTACGTCAGATGTAAATAGTTCTTCCAAGAgAGATAAATCTTATTTCTCTCATTCTGATTCATTGAGCACTGTTGTTGAAAATACACAATCAGAACCCATTTTATTCACAACTTCTAAATATTATGAACCGGAAATTGAAGGTACACCATCGAACCAGCTTCCCAAAATTGTTGAGTTTCAAAATACAGATAGTAGGAAGTTTGTCATGCATGATGATGTACGTGTaCATGAAGAAGAGGCTTCTGACTCTTGGAAAACATATTCGGATCTGTTaACTTCAGGAAAGTTGGGAGGTGGAGGTGGAGCTATGGTGAGCAAGGGCGAGGAGCTGTTCACCGGGGTGGTGCCCATCCTGGTCGAGCTGGACGGCGACGTAAACGGCCACAAGTTCAGCGTGTCCGGCGAGGGCGAGGGCGATGCCACCTACGGCAAGCTGACCCTGAAGTTCATCTGCACCACCGGCAAGCTGCCCGTGCCCTGGCCCACCCTCGTGACCACCTTCGGCTACGGCCTGATGTGCTTCGCCCGCTACCCCGACCACATGAAGCAGCACGACTTCTTCAAGTCCGCCATGCCCGAAGGCTACGTCCAGGAGCGCACCATCTTCTTCAAGGACGACGGCAACTACAAGACCCGCGCCGAGGTGAAGTTCGAGGGCGACACCCTGGTGAACCGCATCGAGCTGAAGGGCATCGACTTCAAGGAGGACGGCAACATCCTGGGGCACAAGCTGGAGTACAACTACAACAGCCACAACGTCTATATCATGGCCGACAAGCAGAAGAACGGCATCAAGGTGAACTTCAAGATCCGCCACAACATCGAGGACGGCAGCGTGCAGCTCGCCGACCACTACCAGCAGAACACCCCCATCGGCGACGGCCCCGTGCTGCTGCCCGACAACCACTACCTGAGCTACCAGTCCAAGCTGAGCAAAGACCCCAACGAGAAGCGCGATCACATGGTCCTGCTGGAGTTCGTGACCGCCGCCGGGATCACTCTCGGCATGGACGAGCTGTAtAAGTCGTGTTCaGATCTTGAACCTACCAAACCAGTGATGCTACCTGCAGTGACTCAGTCCGACGAAACCATTTCTGACAATGATGCAGACAGAGCAGGTCTCGTTGAATCTGTTGCTTCCAAACCTTCTTCTCCCTCCCTAATAAAAGATGATACTTGCCCAGTGGATTCTTCTGATAAAATTTCATTGGACAACTTGGTTGATGATGATCCACATATTCATTCTCATGATTTGTTACAATTTTCTAATGGTTCACCAAAAGATTCCCTTTGTCCATCCATCGAAGAACCAGACTTGAATTCAGGTCTTAATGTGGTGCATGGTGATGAAATAACTGGATCCAGAAGCAGTGTTGATCAAGATGAAGGTGATGGTCATTTTAAAAATCCATCTTCTCCTCGTAATCATATGAAGATAAATGGTGATGTCAGTGAAATTGTTGCGTCAAAAGGTCAACCTGTTCCTTCTGTTGATAGCGCTGAAAATGATGCGGGTATCAATGCTTGTCCAGCTTCAGGTATGATTTGTTCTCCGTCAAGGAGCCTTTCAAATCAGCAAGAACTGGTCCCGGCTCCTTCAGATTCTTATCAGATTGAATCCAATGAAGTGGAATTGACTCAAATTTTCATGGACTCAAATACTGAGATGAGCAACAATCAgTTGGCACCATTATCAGATACAACATCATCTGATATCATACATCCTCCAGTGAGTAATCTTACAAAATCAGAAGAATCTCTTTCTGCTTTTGCAAATCCAAATGAGATAGAGACGGAAGTCTATGAGGCAGTTGCTAGAGAATCTTCGACCGTGCTAGAGGGAAAGAAGGTCGCGGTTCATCCtGAAATTGTTTCTGCAGATGTtCAAATGAACCTTAACAAATCGGAGCCCTGTGATCTTCCAGATTTGGAAAATAACATTGAAAAGTCATCTCCTAGGGTGAAAATCCATCAGACTGGCTTTATAGATGATGCGAAAATGGTGCCTGAATTTTCTGAGTTTGACACTCGGCAGTCAGAATCTACCAGTTATGGCCGGAATGATCTTTTACAGAATGACAGAAATAGTTTTTCATCACCACCTTATAACCAGTTCGAGTCTGAAACTTACTTAGAGCCCCATTTGCAATCACAACTTGGTGAAAAGGATGGAGAGTTTCCGCTCAAATACGAGGAAAACTTTGCCTCTGAGAAATCTCAATCTCAGCAGATATATGAATTGAAGCAAGAAGGCACTCATGCTCCTTCTGAATCTTTTTCAGAAATCCCTGCAGATGAATCATCATCAGTTCATTCTTCACCACAGTCATCTGGCTTGGAGATCAACTCTACACAGTATGCTGTGGATCCATTGAAGTCTCTTCTCCCCGACCTCTCTCCCATGGAAACTGAAAACAAACTTGATGAGATGCCACCTATGCCCCCTCTACCTCCGATGCAATGGAGAATGGGCAAGGTTCAACCTGCTTCCATAGATTCGCATAGAGATGATTTAGAAGTGCATCAGGCTTCAGTCCAATCAATGCAGCCAATCATGCCTGACAAGAAGTCTCAATTTGGTTTGCCGGCTTCTGATGGAGAGATTTTATTTTATCAGAATCCATTTTCACCTGCCATGCCTTTGGAAAGTGATATGCTTCGACATTCTTCTGCCGTGGGTGTTTCTGGGCATCCAGTTGCTTTACCTTTTCAGTTTCCTCTCATGGTTAATGAAGCAAATGGTCAGTATAATTACCTCGTGATGGACAGAAACCAAATTCAGAACCCCTTCATAACGCTGCCCATGGTAGCTACGAGCATGCATCCACCACATGGTTACATTGTTGCTTCTGAGGGAGAAATGGTACAGACTTCAAACCCATATGCACCAATACTACCTGCTGCATATACTCTCTCcGGAGATGATTCCACCCCTCCACAAGTGGAACCATTTCAACATCCAACTCAATCAAAGACAGAGACTtcTGCAGATGATAAAACACCTGAGCAGCCTATACATAATGTAGTGTCTAGGGACGGGCCTCCAAACAGTCACGTTATTGCTagcGAGGGAGAAATGGTACATAATTCAAGCCCATTCCTTCCAATACCACCTGCCGAATGTGCTAATTCTGGACAGGATTCCATCACTCCTTTAGAAAATTTGACTCAATCTCCTAGTCAAGTAATGACAGAGACTAGTTCAGATGATACAAGGACAACACTTCCACAGTCTATGAGTAATGTTATATCTATTGACGAGTCTCCACACAGTGACTTTGTCACTTCTGAGGAAGAAATGGTACAAAGTTCTAACCCATGCTCTCCTATACTATCCGCgGAATCTTCTGTTTCTGAACATGATTCCATCTCTCCACAAGAAAAAATAACTCAATCTCCAAGTCAGTTATTGACGGAGACTtcTTCTGAAGTTGAAACACCTAATCATTCTGTAAGTAATGTAGAAGGGGAGCAGAGACAATTGGGTATTTCGCTCATGGTGCCACCAAACATGGAAAGTGTGGAGCTCAATCAGACATTCCAGCCCTTTGAGGGGGGAATGTCATCCTTGGATCCATCTGCTCAAACATCAGAGTTTGAGAGTGAAAGGATAAATGTAAAGTCAAAGCATAAGATTCCTCGTCCTCGGAATCCTCTAATTGATGCTGTTGCTGCTCACGACAAAAGCATGCTTAAGAGGGCTACTGAGCGGGTTATGCCTCAAATAGAACCAAAGGTAGATGAAAGAGATTCATGGTTAGAACAGATACGAACAAAGTCTTTCAACTTGAAGCCTGCTGTGGCTACACGACCTAGGATTCAAGGTCCAAAAACAAATATGAAGCTTGCTGCCATCTTGGAGAAAGCTAATTCAATTCGCCAGGCTTTGGCTGGAAGTGATGAAGATGATGAGGATAGTTGGAGTGATTCTTGA

>API_K520R_mCitrine
ATGCCGATATCGAAGTATCTTATACGAAACGAGTACAGTTTAGCGGATCCTGAACTGTACCGTGCTGCTGATAAAGATGACCCTGAAGCTCTTCTTGAAGCTGTTGCCATGGCTGGTCTTGTTGGACTTCTTCGTCAGCTCGGTGACCTTGCTGAGTTTGCTGCGGAaATCTTCCATGATTTACATGAAGAAGTAATGGCTACTGCTGCAAGAGGCCACAGTCTTACGGCTCGTGTTAAACAGCTTGAGGCTGAAGTTCCTTCACTTGAAAAGGCCTTTTTTTCTCAAACTCATCATTCATCATTTTTTACTAATGGAGGGATTGATTGGCATCGCAATATTCAGTCTGAACAAAATCTCGTTTCTAGTGGAAACTTACCTCGATTAATAATGGATTCATACGAAGAATGCCGTGGTCCCCCTAGACTGTTCCTTCTGGATAAGTTTGATGTGGCTGGGGCTGGGGCATGTCTGAAGCGTTATACTGATCCATCATTCTTTAAAGCGGAGTCAGCTTCATCTGTAAGAGCCACAGTACAAGTCCACAGGGAAAAAAGAATTCGTAAAGTCAAGCAGAAGAAAGGAGGACGGATAAGGGACGGTGAAGCTCCAAATGCTGTACCAACACATTCAAAATTACATCAGCTGCTTCTTGAGGAACGTATTGAGAATGGTTATAGTAATCCTGCACGCCTAGTTAAATTAAAGAAAAGACAATTGAACGTGCCTTCCGTTGAAGGAAAATCTGGGAAAAGTTACATGGAGAAATTTCTAGAAACTCCCTCACCTGATTATAAAATGATTTGCGAAACTTCAATCTTTCCACTACCTGTGAAACCGACATCAGATGATACTGGTGAAGCAGGGATTAAAATTCTTGAAATCAGTAGCTTTAGTCCTTTGAGAAAGTCGACTGGGAGAAATGAAAACACCTGTTCATCCCCTAATGAGCAGGAATTTGATATAAACCAATTTCCAGAAGGGGTTGGTGAGACAAATGGtGATCTTGTGATGGTGAAAGAACAAATCTCAGCAGGTGTAACAGATGAAGTGTCTTTTAATGATGTCAAGGTGTCTGATGAAACAGAACTGGCAATCAAGGAACAAAAGAAATTTGAAAACAGCTTAAATAGGCATCATTCTGATGATGTGACTtcTGAGGTTGACAACTACATGGATGCTTTAACTACCATGGAGTCAGAATTGGAAACAGATGATGAGTATAAACCTAGAAAAAGCTTCTTGAAAAATCAAAAGGTAACAGATGCCAATAAAGAACGTCGATTACTAGCTCGATTTTCAGATTCTCACTCATTTGCAGACTCCTCAACATCTGACGACAATAGCCCATTCAAACAAGAGAAAAATGAGGAAGATATTGAAGTCAAAGCTCGGTTATCAGATTCTCACTCAACTGGAACCTCCTCAACATCAGACAATAGTAGCTCATTCAGAGTAGATGAAGATGAGCACGTGAAACTtCGAACTCACTTTTCAGATTCTCAATCTACCAAAAACTCTTCTACGTCAGATGTAAATAGTTCTTCCAAGAAAGATAgATCTTATTTCTCTCATTCTGATTCATTGAGCACTGTTGTTGAAAATACACAATCAGAACCCATTTTATTCACAACTTCTAAATATTATGAACCGGAAATTGAAGGTACACCATCGAACCAGCTTCCCAAAATTGTTGAGTTTCAAAATACAGATAGTAGGAAGTTTGTCATGCATGATGATGTACGTGTaCATGAAGAAGAGGCTTCTGACTCTTGGAAAACATATTCGGATCTGTTaACTTCAGGAAAGTTGGGAGGTGGAGGTGGAGCTATGGTGAGCAAGGGCGAGGAGCTGTTCACCGGGGTGGTGCCCATCCTGGTCGAGCTGGACGGCGACGTAAACGGCCACAAGTTCAGCGTGTCCGGCGAGGGCGAGGGCGATGCCACCTACGGCAAGCTGACCCTGAAGTTCATCTGCACCACCGGCAAGCTGCCCGTGCCCTGGCCCACCCTCGTGACCACCTTCGGCTACGGCCTGATGTGCTTCGCCCGCTACCCCGACCACATGAAGCAGCACGACTTCTTCAAGTCCGCCATGCCCGAAGGCTACGTCCAGGAGCGCACCATCTTCTTCAAGGACGACGGCAACTACAAGACCCGCGCCGAGGTGAAGTTCGAGGGCGACACCCTGGTGAACCGCATCGAGCTGAAGGGCATCGACTTCAAGGAGGACGGCAACATCCTGGGGCACAAGCTGGAGTACAACTACAACAGCCACAACGTCTATATCATGGCCGACAAGCAGAAGAACGGCATCAAGGTGAACTTCAAGATCCGCCACAACATCGAGGACGGCAGCGTGCAGCTCGCCGACCACTACCAGCAGAACACCCCCATCGGCGACGGCCCCGTGCTGCTGCCCGACAACCACTACCTGAGCTACCAGTCCAAGCTGAGCAAAGACCCCAACGAGAAGCGCGATCACATGGTCCTGCTGGAGTTCGTGACCGCCGCCGGGATCACTCTCGGCATGGACGAGCTGTAtAAGTCGTGTTCaGATCTTGAACCTACCAAACCAGTGATGCTACCTGCAGTGACTCAGTCCGACGAAACCATTTCTGACAATGATGCAGACAGAGCAGGTCTCGTTGAATCTGTTGCTTCCAAACCTTCTTCTCCCTCCCTAATAAAAGATGATACTTGCCCAGTGGATTCTTCTGATAAAATTTCATTGGACAACTTGGTTGATGATGATCCACATATTCATTCTCATGATTTGTTACAATTTTCTAATGGTTCACCAAAAGATTCCCTTTGTCCATCCATCGAAGAACCAGACTTGAATTCAGGTCTTAATGTGGTGCATGGTGATGAAATAACTGGATCCAGAAGCAGTGTTGATCAAGATGAAGGTGATGGTCATTTTAAAAATCCATCTTCTCCTCGTAATCATATGAAGATAAATGGTGATGTCAGTGAAATTGTTGCGTCAAAAGGTCAACCTGTTCCTTCTGTTGATAGCGCTGAAAATGATGCGGGTATCAATGCTTGTCCAGCTTCAGGTATGATTTGTTCTCCGTCAAGGAGCCTTTCAAATCAGCAAGAACTGGTCCCGGCTCCTTCAGATTCTTATCAGATTGAATCCAATGAAGTGGAATTGACTCAAATTTTCATGGACTCAAATACTGAGATGAGCAACAATCAgTTGGCACCATTATCAGATACAACATCATCTGATATCATACATCCTCCAGTGAGTAATCTTACAAAATCAGAAGAATCTCTTTCTGCTTTTGCAAATCCAAATGAGATAGAGACGGAAGTCTATGAGGCAGTTGCTAGAGAATCTTCGACCGTGCTAGAGGGAAAGAAGGTCGCGGTTCATCCtGAAATTGTTTCTGCAGATGTtCAAATGAACCTTAACAAATCGGAGCCCTGTGATCTTCCAGATTTGGAAAATAACATTGAAAAGTCATCTCCTAGGGTGAAAATCCATCAGACTGGCTTTATAGATGATGCGAAAATGGTGCCTGAATTTTCTGAGTTTGACACTCGGCAGTCAGAATCTACCAGTTATGGCCGGAATGATCTTTTACAGAATGACAGAAATAGTTTTTCATCACCACCTTATAACCAGTTCGAGTCTGAAACTTACTTAGAGCCCCATTTGCAATCACAACTTGGTGAAAAGGATGGAGAGTTTCCGCTCAAATACGAGGAAAACTTTGCCTCTGAGAAATCTCAATCTCAGCAGATATATGAATTGAAGCAAGAAGGCACTCATGCTCCTTCTGAATCTTTTTCAGAAATCCCTGCAGATGAATCATCATCAGTTCATTCTTCACCACAGTCATCTGGCTTGGAGATCAACTCTACACAGTATGCTGTGGATCCATTGAAGTCTCTTCTCCCCGACCTCTCTCCCATGGAAACTGAAAACAAACTTGATGAGATGCCACCTATGCCCCCTCTACCTCCGATGCAATGGAGAATGGGCAAGGTTCAACCTGCTTCCATAGATTCGCATAGAGATGATTTAGAAGTGCATCAGGCTTCAGTCCAATCAATGCAGCCAATCATGCCTGACAAGAAGTCTCAATTTGGTTTGCCGGCTTCTGATGGAGAGATTTTATTTTATCAGAATCCATTTTCACCTGCCATGCCTTTGGAAAGTGATATGCTTCGACATTCTTCTGCCGTGGGTGTTTCTGGGCATCCAGTTGCTTTACCTTTTCAGTTTCCTCTCATGGTTAATGAAGCAAATGGTCAGTATAATTACCTCGTGATGGACAGAAACCAAATTCAGAACCCCTTCATAACGCTGCCCATGGTAGCTACGAGCATGCATCCACCACATGGTTACATTGTTGCTTCTGAGGGAGAAATGGTACAGACTTCAAACCCATATGCACCAATACTACCTGCTGCATATACTCTCTCcGGAGATGATTCCACCCCTCCACAAGTGGAACCATTTCAACATCCAACTCAATCAAAGACAGAGACTtcTGCAGATGATAAAACACCTGAGCAGCCTATACATAATGTAGTGTCTAGGGACGGGCCTCCAAACAGTCACGTTATTGCTagcGAGGGAGAAATGGTACATAATTCAAGCCCATTCCTTCCAATACCACCTGCCGAATGTGCTAATTCTGGACAGGATTCCATCACTCCTTTAGAAAATTTGACTCAATCTCCTAGTCAAGTAATGACAGAGACTAGTTCAGATGATACAAGGACAACACTTCCACAGTCTATGAGTAATGTTATATCTATTGACGAGTCTCCACACAGTGACTTTGTCACTTCTGAGGAAGAAATGGTACAAAGTTCTAACCCATGCTCTCCTATACTATCCGCgGAATCTTCTGTTTCTGAACATGATTCCATCTCTCCACAAGAAAAAATAACTCAATCTCCAAGTCAGTTATTGACGGAGACTtcTTCTGAAGTTGAAACACCTAATCATTCTGTAAGTAATGTAGAAGGGGAGCAGAGACAATTGGGTATTTCGCTCATGGTGCCACCAAACATGGAAAGTGTGGAGCTCAATCAGACATTCCAGCCCTTTGAGGGGGGAATGTCATCCTTGGATCCATCTGCTCAAACATCAGAGTTTGAGAGTGAAAGGATAAATGTAAAGTCAAAGCATAAGATTCCTCGTCCTCGGAATCCTCTAATTGATGCTGTTGCTGCTCACGACAAAAGCATGCTTAAGAGGGCTACTGAGCGGGTTATGCCTCAAATAGAACCAAAGGTAGATGAAAGAGATTCATGGTTAGAACAGATACGAACAAAGTCTTTCAACTTGAAGCCTGCTGTGGCTACACGACCTAGGATTCAAGGTCCAAAAACAAATATGAAGCTTGCTGCCATCTTGGAGAAAGCTAATTCAATTCGCCAGGCTTTGGCTGGAAGTGATGAAGATGATGAGGATAGTTGGAGTGATTCTTGA

>API_K547R_mCitrine
ATGCCGATATCGAAGTATCTTATACGAAACGAGTACAGTTTAGCGGATCCTGAACTGTACCGTGCTGCTGATAAAGATGACCCTGAAGCTCTTCTTGAAGCTGTTGCCATGGCTGGTCTTGTTGGACTTCTTCGTCAGCTCGGTGACCTTGCTGAGTTTGCTGCGGAaATCTTCCATGATTTACATGAAGAAGTAATGGCTACTGCTGCAAGAGGCCACAGTCTTACGGCTCGTGTTAAACAGCTTGAGGCTGAAGTTCCTTCACTTGAAAAGGCCTTTTTTTCTCAAACTCATCATTCATCATTTTTTACTAATGGAGGGATTGATTGGCATCGCAATATTCAGTCTGAACAAAATCTCGTTTCTAGTGGAAACTTACCTCGATTAATAATGGATTCATACGAAGAATGCCGTGGTCCCCCTAGACTGTTCCTTCTGGATAAGTTTGATGTGGCTGGGGCTGGGGCATGTCTGAAGCGTTATACTGATCCATCATTCTTTAAAGCGGAGTCAGCTTCATCTGTAAGAGCCACAGTACAAGTCCACAGGGAAAAAAGAATTCGTAAAGTCAAGCAGAAGAAAGGAGGACGGATAAGGGACGGTGAAGCTCCAAATGCTGTACCAACACATTCAAAATTACATCAGCTGCTTCTTGAGGAACGTATTGAGAATGGTTATAGTAATCCTGCACGCCTAGTTAAATTAAAGAAAAGACAATTGAACGTGCCTTCCGTTGAAGGAAAATCTGGGAAAAGTTACATGGAGAAATTTCTAGAAACTCCCTCACCTGATTATAAAATGATTTGCGAAACTTCAATCTTTCCACTACCTGTGAAACCGACATCAGATGATACTGGTGAAGCAGGGATTAAAATTCTTGAAATCAGTAGCTTTAGTCCTTTGAGAAAGTCGACTGGGAGAAATGAAAACACCTGTTCATCCCCTAATGAGCAGGAATTTGATATAAACCAATTTCCAGAAGGGGTTGGTGAGACAAATGGtGATCTTGTGATGGTGAAAGAACAAATCTCAGCAGGTGTAACAGATGAAGTGTCTTTTAATGATGTCAAGGTGTCTGATGAAACAGAACTGGCAATCAAGGAACAAAAGAAATTTGAAAACAGCTTAAATAGGCATCATTCTGATGATGTGACTtcTGAGGTTGACAACTACATGGATGCTTTAACTACCATGGAGTCAGAATTGGAAACAGATGATGAGTATAAACCTAGAAAAAGCTTCTTGAAAAATCAAAAGGTAACAGATGCCAATAAAGAACGTCGATTACTAGCTCGATTTTCAGATTCTCACTCATTTGCAGACTCCTCAACATCTGACGACAATAGCCCATTCAAACAAGAGAAAAATGAGGAAGATATTGAAGTCAAAGCTCGGTTATCAGATTCTCACTCAACTGGAACCTCCTCAACATCAGACAATAGTAGCTCATTCAGAGTAGATGAAGATGAGCACGTGAAACTtCGAACTCACTTTTCAGATTCTCAATCTACCAAAAACTCTTCTACGTCAGATGTAAATAGTTCTTCCAAGAAAGATAAATCTTATTTCTCTCATTCTGATTCATTGAGCACTGTTGTTGAAAATACACAATCAGAACCCATTTTATTCACAACTTCTAgATATTATGAACCGGAAATTGAAGGTACACCATCGAACCAGCTTCCCAAAATTGTTGAGTTTCAAAATACAGATAGTAGGAAGTTTGTCATGCATGATGATGTACGTGTaCATGAAGAAGAGGCTTCTGACTCTTGGAAAACATATTCGGATCTGTTaACTTCAGGAAAGTTGGGAGGTGGAGGTGGAGCTATGGTGAGCAAGGGCGAGGAGCTGTTCACCGGGGTGGTGCCCATCCTGGTCGAGCTGGACGGCGACGTAAACGGCCACAAGTTCAGCGTGTCCGGCGAGGGCGAGGGCGATGCCACCTACGGCAAGCTGACCCTGAAGTTCATCTGCACCACCGGCAAGCTGCCCGTGCCCTGGCCCACCCTCGTGACCACCTTCGGCTACGGCCTGATGTGCTTCGCCCGCTACCCCGACCACATGAAGCAGCACGACTTCTTCAAGTCCGCCATGCCCGAAGGCTACGTCCAGGAGCGCACCATCTTCTTCAAGGACGACGGCAACTACAAGACCCGCGCCGAGGTGAAGTTCGAGGGCGACACCCTGGTGAACCGCATCGAGCTGAAGGGCATCGACTTCAAGGAGGACGGCAACATCCTGGGGCACAAGCTGGAGTACAACTACAACAGCCACAACGTCTATATCATGGCCGACAAGCAGAAGAACGGCATCAAGGTGAACTTCAAGATCCGCCACAACATCGAGGACGGCAGCGTGCAGCTCGCCGACCACTACCAGCAGAACACCCCCATCGGCGACGGCCCCGTGCTGCTGCCCGACAACCACTACCTGAGCTACCAGTCCAAGCTGAGCAAAGACCCCAACGAGAAGCGCGATCACATGGTCCTGCTGGAGTTCGTGACCGCCGCCGGGATCACTCTCGGCATGGACGAGCTGTAtAAGTCGTGTTCaGATCTTGAACCTACCAAACCAGTGATGCTACCTGCAGTGACTCAGTCCGACGAAACCATTTCTGACAATGATGCAGACAGAGCAGGTCTCGTTGAATCTGTTGCTTCCAAACCTTCTTCTCCCTCCCTAATAAAAGATGATACTTGCCCAGTGGATTCTTCTGATAAAATTTCATTGGACAACTTGGTTGATGATGATCCACATATTCATTCTCATGATTTGTTACAATTTTCTAATGGTTCACCAAAAGATTCCCTTTGTCCATCCATCGAAGAACCAGACTTGAATTCAGGTCTTAATGTGGTGCATGGTGATGAAATAACTGGATCCAGAAGCAGTGTTGATCAAGATGAAGGTGATGGTCATTTTAAAAATCCATCTTCTCCTCGTAATCATATGAAGATAAATGGTGATGTCAGTGAAATTGTTGCGTCAAAAGGTCAACCTGTTCCTTCTGTTGATAGCGCTGAAAATGATGCGGGTATCAATGCTTGTCCAGCTTCAGGTATGATTTGTTCTCCGTCAAGGAGCCTTTCAAATCAGCAAGAACTGGTCCCGGCTCCTTCAGATTCTTATCAGATTGAATCCAATGAAGTGGAATTGACTCAAATTTTCATGGACTCAAATACTGAGATGAGCAACAATCAgTTGGCACCATTATCAGATACAACATCATCTGATATCATACATCCTCCAGTGAGTAATCTTACAAAATCAGAAGAATCTCTTTCTGCTTTTGCAAATCCAAATGAGATAGAGACGGAAGTCTATGAGGCAGTTGCTAGAGAATCTTCGACCGTGCTAGAGGGAAAGAAGGTCGCGGTTCATCCtGAAATTGTTTCTGCAGATGTtCAAATGAACCTTAACAAATCGGAGCCCTGTGATCTTCCAGATTTGGAAAATAACATTGAAAAGTCATCTCCTAGGGTGAAAATCCATCAGACTGGCTTTATAGATGATGCGAAAATGGTGCCTGAATTTTCTGAGTTTGACACTCGGCAGTCAGAATCTACCAGTTATGGCCGGAATGATCTTTTACAGAATGACAGAAATAGTTTTTCATCACCACCTTATAACCAGTTCGAGTCTGAAACTTACTTAGAGCCCCATTTGCAATCACAACTTGGTGAAAAGGATGGAGAGTTTCCGCTCAAATACGAGGAAAACTTTGCCTCTGAGAAATCTCAATCTCAGCAGATATATGAATTGAAGCAAGAAGGCACTCATGCTCCTTCTGAATCTTTTTCAGAAATCCCTGCAGATGAATCATCATCAGTTCATTCTTCACCACAGTCATCTGGCTTGGAGATCAACTCTACACAGTATGCTGTGGATCCATTGAAGTCTCTTCTCCCCGACCTCTCTCCCATGGAAACTGAAAACAAACTTGATGAGATGCCACCTATGCCCCCTCTACCTCCGATGCAATGGAGAATGGGCAAGGTTCAACCTGCTTCCATAGATTCGCATAGAGATGATTTAGAAGTGCATCAGGCTTCAGTCCAATCAATGCAGCCAATCATGCCTGACAAGAAGTCTCAATTTGGTTTGCCGGCTTCTGATGGAGAGATTTTATTTTATCAGAATCCATTTTCACCTGCCATGCCTTTGGAAAGTGATATGCTTCGACATTCTTCTGCCGTGGGTGTTTCTGGGCATCCAGTTGCTTTACCTTTTCAGTTTCCTCTCATGGTTAATGAAGCAAATGGTCAGTATAATTACCTCGTGATGGACAGAAACCAAATTCAGAACCCCTTCATAACGCTGCCCATGGTAGCTACGAGCATGCATCCACCACATGGTTACATTGTTGCTTCTGAGGGAGAAATGGTACAGACTTCAAACCCATATGCACCAATACTACCTGCTGCATATACTCTCTCcGGAGATGATTCCACCCCTCCACAAGTGGAACCATTTCAACATCCAACTCAATCAAAGACAGAGACTtcTGCAGATGATAAAACACCTGAGCAGCCTATACATAATGTAGTGTCTAGGGACGGGCCTCCAAACAGTCACGTTATTGCTagcGAGGGAGAAATGGTACATAATTCAAGCCCATTCCTTCCAATACCACCTGCCGAATGTGCTAATTCTGGACAGGATTCCATCACTCCTTTAGAAAATTTGACTCAATCTCCTAGTCAAGTAATGACAGAGACTAGTTCAGATGATACAAGGACAACACTTCCACAGTCTATGAGTAATGTTATATCTATTGACGAGTCTCCACACAGTGACTTTGTCACTTCTGAGGAAGAAATGGTACAAAGTTCTAACCCATGCTCTCCTATACTATCCGCgGAATCTTCTGTTTCTGAACATGATTCCATCTCTCCACAAGAAAAAATAACTCAATCTCCAAGTCAGTTATTGACGGAGACTtcTTCTGAAGTTGAAACACCTAATCATTCTGTAAGTAATGTAGAAGGGGAGCAGAGACAATTGGGTATTTCGCTCATGGTGCCACCAAACATGGAAAGTGTGGAGCTCAATCAGACATTCCAGCCCTTTGAGGGGGGAATGTCATCCTTGGATCCATCTGCTCAAACATCAGAGTTTGAGAGTGAAAGGATAAATGTAAAGTCAAAGCATAAGATTCCTCGTCCTCGGAATCCTCTAATTGATGCTGTTGCTGCTCACGACAAAAGCATGCTTAAGAGGGCTACTGAGCGGGTTATGCCTCAAATAGAACCAAAGGTAGATGAAAGAGATTCATGGTTAGAACAGATACGAACAAAGTCTTTCAACTTGAAGCCTGCTGTGGCTACACGACCTAGGATTCAAGGTCCAAAAACAAATATGAAGCTTGCTGCCATCTTGGAGAAAGCTAATTCAATTCGCCAGGCTTTGGCTGGAAGTGATGAAGATGATGAGGATAGTTGGAGTGATTCTTGA

>API_3xKtoR_mCitrine
ATGCCGATATCGAAGTATCTTATACGAAACGAGTACAGTTTAGCGGATCCTGAACTGTACCGTGCTGCTGATAAAGATGACCCTGAAGCTCTTCTTGAAGCTGTTGCCATGGCTGGTCTTGTTGGACTTCTTCGTCAGCTCGGTGACCTTGCTGAGTTTGCTGCGGAaATCTTCCATGATTTACATGAAGAAGTAATGGCTACTGCTGCAAGAGGCCACAGTCTTACGGCTCGTGTTAAACAGCTTGAGGCTGAAGTTCCTTCACTTGAAAAGGCCTTTTTTTCTCAAACTCATCATTCATCATTTTTTACTAATGGAGGGATTGATTGGCATCGCAATATTCAGTCTGAACAAAATCTCGTTTCTAGTGGAAACTTACCTCGATTAATAATGGATTCATACGAAGAATGCCGTGGTCCCCCTAGACTGTTCCTTCTGGATAAGTTTGATGTGGCTGGGGCTGGGGCATGTCTGAAGCGTTATACTGATCCATCATTCTTTAAAGCGGAGTCAGCTTCATCTGTAAGAGCCACAGTACAAGTCCACAGGGAAAAAAGAATTCGTAAAGTCAAGCAGAAGAAAGGAGGACGGATAAGGGACGGTGAAGCTCCAAATGCTGTACCAACACATTCAAAATTACATCAGCTGCTTCTTGAGGAACGTATTGAGAATGGTTATAGTAATCCTGCACGCCTAGTTAAATTAAAGAAAAGACAATTGAACGTGCCTTCCGTTGAAGGAAAATCTGGGAAAAGTTACATGGAGAAATTTCTAGAAACTCCCTCACCTGATTATAAAATGATTTGCGAAACTTCAATCTTTCCACTACCTGTGAAACCGACATCAGATGATACTGGTGAAGCAGGGATTAAAATTCTTGAAATCAGTAGCTTTAGTCCTTTGAGAAAGTCGACTGGGAGAAATGAAAACACCTGTTCATCCCCTAATGAGCAGGAATTTGATATAAACCAATTTCCAGAAGGGGTTGGTGAGACAAATGGtGATCTTGTGATGGTGAAAGAACAAATCTCAGCAGGTGTAACAGATGAAGTGTCTTTTAATGATGTCAAGGTGTCTGATGAAACAGAACTGGCAATCAAGGAACAAAAGAAATTTGAAAACAGCTTAAATAGGCATCATTCTGATGATGTGACTtcTGAGGTTGACAACTACATGGATGCTTTAACTACCATGGAGTCAGAATTGGAAACAGATGATGAGTATAAACCTAGAAAAAGCTTCTTGAAAAATCAAAAGGTAACAGATGCCAATAAAGAACGTCGATTACTAGCTCGATTTTCAGATTCTCACTCATTTGCAGACTCCTCAACATCTGACGACAATAGCCCATTCAAACAAGAGAAAAATGAGGAAGATATTGAAGTCAAAGCTCGGTTATCAGATTCTCACTCAACTGGAACCTCCTCAACATCAGACAATAGTAGCTCATTCAGAGTAGATGAAGATGAGCACGTGAAACTtCGAACTCACTTTTCAGATTCTCAATCTACCAAAAACTCTTCTACGTCAGATGTAAATAGTTCTTCCAgaAgAGATAgATCTTATTTCTCTCATTCTGATTCATTGAGCACTGTTGTTGAAAATACACAATCAGAACCCATTTTATTCACAACTTCTAAATATTATGAACCGGAAATTGAAGGTACACCATCGAACCAGCTTCCCAAAATTGTTGAGTTTCAAAATACAGATAGTAGGAAGTTTGTCATGCATGATGATGTACGTGTaCATGAAGAAGAGGCTTCTGACTCTTGGAAAACATATTCGGATCTGTTaACTTCAGGAAAGTTGGGAGGTGGAGGTGGAGCTATGGTGAGCAAGGGCGAGGAGCTGTTCACCGGGGTGGTGCCCATCCTGGTCGAGCTGGACGGCGACGTAAACGGCCACAAGTTCAGCGTGTCCGGCGAGGGCGAGGGCGATGCCACCTACGGCAAGCTGACCCTGAAGTTCATCTGCACCACCGGCAAGCTGCCCGTGCCCTGGCCCACCCTCGTGACCACCTTCGGCTACGGCCTGATGTGCTTCGCCCGCTACCCCGACCACATGAAGCAGCACGACTTCTTCAAGTCCGCCATGCCCGAAGGCTACGTCCAGGAGCGCACCATCTTCTTCAAGGACGACGGCAACTACAAGACCCGCGCCGAGGTGAAGTTCGAGGGCGACACCCTGGTGAACCGCATCGAGCTGAAGGGCATCGACTTCAAGGAGGACGGCAACATCCTGGGGCACAAGCTGGAGTACAACTACAACAGCCACAACGTCTATATCATGGCCGACAAGCAGAAGAACGGCATCAAGGTGAACTTCAAGATCCGCCACAACATCGAGGACGGCAGCGTGCAGCTCGCCGACCACTACCAGCAGAACACCCCCATCGGCGACGGCCCCGTGCTGCTGCCCGACAACCACTACCTGAGCTACCAGTCCAAGCTGAGCAAAGACCCCAACGAGAAGCGCGATCACATGGTCCTGCTGGAGTTCGTGACCGCCGCCGGGATCACTCTCGGCATGGACGAGCTGTAtAAGTCGTGTTCaGATCTTGAACCTACCAAACCAGTGATGCTACCTGCAGTGACTCAGTCCGACGAAACCATTTCTGACAATGATGCAGACAGAGCAGGTCTCGTTGAATCTGTTGCTTCCAAACCTTCTTCTCCCTCCCTAATAAAAGATGATACTTGCCCAGTGGATTCTTCTGATAAAATTTCATTGGACAACTTGGTTGATGATGATCCACATATTCATTCTCATGATTTGTTACAATTTTCTAATGGTTCACCAAAAGATTCCCTTTGTCCATCCATCGAAGAACCAGACTTGAATTCAGGTCTTAATGTGGTGCATGGTGATGAAATAACTGGATCCAGAAGCAGTGTTGATCAAGATGAAGGTGATGGTCATTTTAAAAATCCATCTTCTCCTCGTAATCATATGAAGATAAATGGTGATGTCAGTGAAATTGTTGCGTCAAAAGGTCAACCTGTTCCTTCTGTTGATAGCGCTGAAAATGATGCGGGTATCAATGCTTGTCCAGCTTCAGGTATGATTTGTTCTCCGTCAAGGAGCCTTTCAAATCAGCAAGAACTGGTCCCGGCTCCTTCAGATTCTTATCAGATTGAATCCAATGAAGTGGAATTGACTCAAATTTTCATGGACTCAAATACTGAGATGAGCAACAATCAgTTGGCACCATTATCAGATACAACATCATCTGATATCATACATCCTCCAGTGAGTAATCTTACAAAATCAGAAGAATCTCTTTCTGCTTTTGCAAATCCAAATGAGATAGAGACGGAAGTCTATGAGGCAGTTGCTAGAGAATCTTCGACCGTGCTAGAGGGAAAGAAGGTCGCGGTTCATCCtGAAATTGTTTCTGCAGATGTtCAAATGAACCTTAACAAATCGGAGCCCTGTGATCTTCCAGATTTGGAAAATAACATTGAAAAGTCATCTCCTAGGGTGAAAATCCATCAGACTGGCTTTATAGATGATGCGAAAATGGTGCCTGAATTTTCTGAGTTTGACACTCGGCAGTCAGAATCTACCAGTTATGGCCGGAATGATCTTTTACAGAATGACAGAAATAGTTTTTCATCACCACCTTATAACCAGTTCGAGTCTGAAACTTACTTAGAGCCCCATTTGCAATCACAACTTGGTGAAAAGGATGGAGAGTTTCCGCTCAAATACGAGGAAAACTTTGCCTCTGAGAAATCTCAATCTCAGCAGATATATGAATTGAAGCAAGAAGGCACTCATGCTCCTTCTGAATCTTTTTCAGAAATCCCTGCAGATGAATCATCATCAGTTCATTCTTCACCACAGTCATCTGGCTTGGAGATCAACTCTACACAGTATGCTGTGGATCCATTGAAGTCTCTTCTCCCCGACCTCTCTCCCATGGAAACTGAAAACAAACTTGATGAGATGCCACCTATGCCCCCTCTACCTCCGATGCAATGGAGAATGGGCAAGGTTCAACCTGCTTCCATAGATTCGCATAGAGATGATTTAGAAGTGCATCAGGCTTCAGTCCAATCAATGCAGCCAATCATGCCTGACAAGAAGTCTCAATTTGGTTTGCCGGCTTCTGATGGAGAGATTTTATTTTATCAGAATCCATTTTCACCTGCCATGCCTTTGGAAAGTGATATGCTTCGACATTCTTCTGCCGTGGGTGTTTCTGGGCATCCAGTTGCTTTACCTTTTCAGTTTCCTCTCATGGTTAATGAAGCAAATGGTCAGTATAATTACCTCGTGATGGACAGAAACCAAATTCAGAACCCCTTCATAACGCTGCCCATGGTAGCTACGAGCATGCATCCACCACATGGTTACATTGTTGCTTCTGAGGGAGAAATGGTACAGACTTCAAACCCATATGCACCAATACTACCTGCTGCATATACTCTCTCcGGAGATGATTCCACCCCTCCACAAGTGGAACCATTTCAACATCCAACTCAATCAAAGACAGAGACTtcTGCAGATGATAAAACACCTGAGCAGCCTATACATAATGTAGTGTCTAGGGACGGGCCTCCAAACAGTCACGTTATTGCTagcGAGGGAGAAATGGTACATAATTCAAGCCCATTCCTTCCAATACCACCTGCCGAATGTGCTAATTCTGGACAGGATTCCATCACTCCTTTAGAAAATTTGACTCAATCTCCTAGTCAAGTAATGACAGAGACTAGTTCAGATGATACAAGGACAACACTTCCACAGTCTATGAGTAATGTTATATCTATTGACGAGTCTCCACACAGTGACTTTGTCACTTCTGAGGAAGAAATGGTACAAAGTTCTAACCCATGCTCTCCTATACTATCCGCgGAATCTTCTGTTTCTGAACATGATTCCATCTCTCCACAAGAAAAAATAACTCAATCTCCAAGTCAGTTATTGACGGAGACTtcTTCTGAAGTTGAAACACCTAATCATTCTGTAAGTAATGTAGAAGGGGAGCAGAGACAATTGGGTATTTCGCTCATGGTGCCACCAAACATGGAAAGTGTGGAGCTCAATCAGACATTCCAGCCCTTTGAGGGGGGAATGTCATCCTTGGATCCATCTGCTCAAACATCAGAGTTTGAGAGTGAAAGGATAAATGTAAAGTCAAAGCATAAGATTCCTCGTCCTCGGAATCCTCTAATTGATGCTGTTGCTGCTCACGACAAAAGCATGCTTAAGAGGGCTACTGAGCGGGTTATGCCTCAAATAGAACCAAAGGTAGATGAAAGAGATTCATGGTTAGAACAGATACGAACAAAGTCTTTCAACTTGAAGCCTGCTGTGGCTACACGACCTAGGATTCAAGGTCCAAAAACAAATATGAAGCTTGCTGCCATCTTGGAGAAAGCTAATTCAATTCGCCAGGCTTTGGCTGGAAGTGATGAAGATGATGAGGATAGTTGGAGTGATTCTTGA

>API_K4xKtoR_mCitrine
ATGCCGATATCGAAGTATCTTATACGAAACGAGTACAGTTTAGCGGATCCTGAACTGTACCGTGCTGCTGATAAAGATGACCCTGAAGCTCTTCTTGAAGCTGTTGCCATGGCTGGTCTTGTTGGACTTCTTCGTCAGCTCGGTGACCTTGCTGAGTTTGCTGCGGAaATCTTCCATGATTTACATGAAGAAGTAATGGCTACTGCTGCAAGAGGCCACAGTCTTACGGCTCGTGTTAAACAGCTTGAGGCTGAAGTTCCTTCACTTGAAAAGGCCTTTTTTTCTCAAACTCATCATTCATCATTTTTTACTAATGGAGGGATTGATTGGCATCGCAATATTCAGTCTGAACAAAATCTCGTTTCTAGTGGAAACTTACCTCGATTAATAATGGATTCATACGAAGAATGCCGTGGTCCCCCTAGACTGTTCCTTCTGGATAAGTTTGATGTGGCTGGGGCTGGGGCATGTCTGAAGCGTTATACTGATCCATCATTCTTTAAAGCGGAGTCAGCTTCATCTGTAAGAGCCACAGTACAAGTCCACAGGGAAAAAAGAATTCGTAAAGTCAAGCAGAAGAAAGGAGGACGGATAAGGGACGGTGAAGCTCCAAATGCTGTACCAACACATTCAAAATTACATCAGCTGCTTCTTGAGGAACGTATTGAGAATGGTTATAGTAATCCTGCACGCCTAGTTAAATTAAAGAAAAGACAATTGAACGTGCCTTCCGTTGAAGGAAAATCTGGGAAAAGTTACATGGAGAAATTTCTAGAAACTCCCTCACCTGATTATAAAATGATTTGCGAAACTTCAATCTTTCCACTACCTGTGAAACCGACATCAGATGATACTGGTGAAGCAGGGATTAAAATTCTTGAAATCAGTAGCTTTAGTCCTTTGAGAAAGTCGACTGGGAGAAATGAAAACACCTGTTCATCCCCTAATGAGCAGGAATTTGATATAAACCAATTTCCAGAAGGGGTTGGTGAGACAAATGGtGATCTTGTGATGGTGAAAGAACAAATCTCAGCAGGTGTAACAGATGAAGTGTCTTTTAATGATGTCAAGGTGTCTGATGAAACAGAACTGGCAATCAAGGAACAAAAGAAATTTGAAAACAGCTTAAATAGGCATCATTCTGATGATGTGACTtcTGAGGTTGACAACTACATGGATGCTTTAACTACCATGGAGTCAGAATTGGAAACAGATGATGAGTATAAACCTAGAAAAAGCTTCTTGAAAAATCAAAAGGTAACAGATGCCAATAAAGAACGTCGATTACTAGCTCGATTTTCAGATTCTCACTCATTTGCAGACTCCTCAACATCTGACGACAATAGCCCATTCAAACAAGAGAAAAATGAGGAAGATATTGAAGTCAAAGCTCGGTTATCAGATTCTCACTCAACTGGAACCTCCTCAACATCAGACAATAGTAGCTCATTCAGAGTAGATGAAGATGAGCACGTGAAACTtCGAACTCACTTTTCAGATTCTCAATCTACCAAAAACTCTTCTACGTCAGATGTAAATAGTTCTTCCAgaAgAGATAgATCTTATTTCTCTCATTCTGATTCATTGAGCACTGTTGTTGAAAATACACAATCAGAACCCATTTTATTCACAACTTCTAgATATTATGAACCGGAAATTGAAGGTACACCATCGAACCAGCTTCCCAAAATTGTTGAGTTTCAAAATACAGATAGTAGGAAGTTTGTCATGCATGATGATGTACGTGTaCATGAAGAAGAGGCTTCTGACTCTTGGAAAACATATTCGGATCTGTTaACTTCAGGAAAGTTGGGAGGTGGAGGTGGAGCTATGGTGAGCAAGGGCGAGGAGCTGTTCACCGGGGTGGTGCCCATCCTGGTCGAGCTGGACGGCGACGTAAACGGCCACAAGTTCAGCGTGTCCGGCGAGGGCGAGGGCGATGCCACCTACGGCAAGCTGACCCTGAAGTTCATCTGCACCACCGGCAAGCTGCCCGTGCCCTGGCCCACCCTCGTGACCACCTTCGGCTACGGCCTGATGTGCTTCGCCCGCTACCCCGACCACATGAAGCAGCACGACTTCTTCAAGTCCGCCATGCCCGAAGGCTACGTCCAGGAGCGCACCATCTTCTTCAAGGACGACGGCAACTACAAGACCCGCGCCGAGGTGAAGTTCGAGGGCGACACCCTGGTGAACCGCATCGAGCTGAAGGGCATCGACTTCAAGGAGGACGGCAACATCCTGGGGCACAAGCTGGAGTACAACTACAACAGCCACAACGTCTATATCATGGCCGACAAGCAGAAGAACGGCATCAAGGTGAACTTCAAGATCCGCCACAACATCGAGGACGGCAGCGTGCAGCTCGCCGACCACTACCAGCAGAACACCCCCATCGGCGACGGCCCCGTGCTGCTGCCCGACAACCACTACCTGAGCTACCAGTCCAAGCTGAGCAAAGACCCCAACGAGAAGCGCGATCACATGGTCCTGCTGGAGTTCGTGACCGCCGCCGGGATCACTCTCGGCATGGACGAGCTGTAtAAGTCGTGTTCaGATCTTGAACCTACCAAACCAGTGATGCTACCTGCAGTGACTCAGTCCGACGAAACCATTTCTGACAATGATGCAGACAGAGCAGGTCTCGTTGAATCTGTTGCTTCCAAACCTTCTTCTCCCTCCCTAATAAAAGATGATACTTGCCCAGTGGATTCTTCTGATAAAATTTCATTGGACAACTTGGTTGATGATGATCCACATATTCATTCTCATGATTTGTTACAATTTTCTAATGGTTCACCAAAAGATTCCCTTTGTCCATCCATCGAAGAACCAGACTTGAATTCAGGTCTTAATGTGGTGCATGGTGATGAAATAACTGGATCCAGAAGCAGTGTTGATCAAGATGAAGGTGATGGTCATTTTAAAAATCCATCTTCTCCTCGTAATCATATGAAGATAAATGGTGATGTCAGTGAAATTGTTGCGTCAAAAGGTCAACCTGTTCCTTCTGTTGATAGCGCTGAAAATGATGCGGGTATCAATGCTTGTCCAGCTTCAGGTATGATTTGTTCTCCGTCAAGGAGCCTTTCAAATCAGCAAGAACTGGTCCCGGCTCCTTCAGATTCTTATCAGATTGAATCCAATGAAGTGGAATTGACTCAAATTTTCATGGACTCAAATACTGAGATGAGCAACAATCAgTTGGCACCATTATCAGATACAACATCATCTGATATCATACATCCTCCAGTGAGTAATCTTACAAAATCAGAAGAATCTCTTTCTGCTTTTGCAAATCCAAATGAGATAGAGACGGAAGTCTATGAGGCAGTTGCTAGAGAATCTTCGACCGTGCTAGAGGGAAAGAAGGTCGCGGTTCATCCtGAAATTGTTTCTGCAGATGTtCAAATGAACCTTAACAAATCGGAGCCCTGTGATCTTCCAGATTTGGAAAATAACATTGAAAAGTCATCTCCTAGGGTGAAAATCCATCAGACTGGCTTTATAGATGATGCGAAAATGGTGCCTGAATTTTCTGAGTTTGACACTCGGCAGTCAGAATCTACCAGTTATGGCCGGAATGATCTTTTACAGAATGACAGAAATAGTTTTTCATCACCACCTTATAACCAGTTCGAGTCTGAAACTTACTTAGAGCCCCATTTGCAATCACAACTTGGTGAAAAGGATGGAGAGTTTCCGCTCAAATACGAGGAAAACTTTGCCTCTGAGAAATCTCAATCTCAGCAGATATATGAATTGAAGCAAGAAGGCACTCATGCTCCTTCTGAATCTTTTTCAGAAATCCCTGCAGATGAATCATCATCAGTTCATTCTTCACCACAGTCATCTGGCTTGGAGATCAACTCTACACAGTATGCTGTGGATCCATTGAAGTCTCTTCTCCCCGACCTCTCTCCCATGGAAACTGAAAACAAACTTGATGAGATGCCACCTATGCCCCCTCTACCTCCGATGCAATGGAGAATGGGCAAGGTTCAACCTGCTTCCATAGATTCGCATAGAGATGATTTAGAAGTGCATCAGGCTTCAGTCCAATCAATGCAGCCAATCATGCCTGACAAGAAGTCTCAATTTGGTTTGCCGGCTTCTGATGGAGAGATTTTATTTTATCAGAATCCATTTTCACCTGCCATGCCTTTGGAAAGTGATATGCTTCGACATTCTTCTGCCGTGGGTGTTTCTGGGCATCCAGTTGCTTTACCTTTTCAGTTTCCTCTCATGGTTAATGAAGCAAATGGTCAGTATAATTACCTCGTGATGGACAGAAACCAAATTCAGAACCCCTTCATAACGCTGCCCATGGTAGCTACGAGCATGCATCCACCACATGGTTACATTGTTGCTTCTGAGGGAGAAATGGTACAGACTTCAAACCCATATGCACCAATACTACCTGCTGCATATACTCTCTCcGGAGATGATTCCACCCCTCCACAAGTGGAACCATTTCAACATCCAACTCAATCAAAGACAGAGACTtcTGCAGATGATAAAACACCTGAGCAGCCTATACATAATGTAGTGTCTAGGGACGGGCCTCCAAACAGTCACGTTATTGCTagcGAGGGAGAAATGGTACATAATTCAAGCCCATTCCTTCCAATACCACCTGCCGAATGTGCTAATTCTGGACAGGATTCCATCACTCCTTTAGAAAATTTGACTCAATCTCCTAGTCAAGTAATGACAGAGACTAGTTCAGATGATACAAGGACAACACTTCCACAGTCTATGAGTAATGTTATATCTATTGACGAGTCTCCACACAGTGACTTTGTCACTTCTGAGGAAGAAATGGTACAAAGTTCTAACCCATGCTCTCCTATACTATCCGCgGAATCTTCTGTTTCTGAACATGATTCCATCTCTCCACAAGAAAAAATAACTCAATCTCCAAGTCAGTTATTGACGGAGACTtcTTCTGAAGTTGAAACACCTAATCATTCTGTAAGTAATGTAGAAGGGGAGCAGAGACAATTGGGTATTTCGCTCATGGTGCCACCAAACATGGAAAGTGTGGAGCTCAATCAGACATTCCAGCCCTTTGAGGGGGGAATGTCATCCTTGGATCCATCTGCTCAAACATCAGAGTTTGAGAGTGAAAGGATAAATGTAAAGTCAAAGCATAAGATTCCTCGTCCTCGGAATCCTCTAATTGATGCTGTTGCTGCTCACGACAAAAGCATGCTTAAGAGGGCTACTGAGCGGGTTATGCCTCAAATAGAACCAAAGGTAGATGAAAGAGATTCATGGTTAGAACAGATACGAACAAAGTCTTTCAACTTGAAGCCTGCTGTGGCTACACGACCTAGGATTCAAGGTCCAAAAACAAATATGAAGCTTGCTGCCATCTTGGAGAAAGCTAATTCAATTCGCCAGGCTTTGGCTGGAAGTGATGAAGATGATGAGGATAGTTGGAGTGATTCTTGA

>HAPI1_mCitrine
ATGCCTATCTCAAGGTACCACATTCGGAATGCGCATGGTTTGGCGGATCCTGAGCTGCACAGTGCTGCTGATAAAGATGACTCTGAAGCTCTCCTTGAAGCTGTTGCTATGAGTGGACTCGTTGGGTTCTTGCGTCAGCTCGGTGACCTCGCTCAGTTTGCTGCCGAGTTGTTCCATGACTTGCATGAAGAAGTAATGGCTACTGCTGAAAGAGGCCACAGTCTTACGTCTCGTGTTCAGCAGCTTGAGGCTGAAATTCCTCCACTTGAGAAAGTGTTTTTGTCACGAACTCATCATTCGTCTTTTTTTACAAATGGAGGGATTGACTGGTGTCCTAATCTTCGATCCGAACCGCATCTTGTTACACGCGGAGATTTACCTAGATTTATAATGGACTCATATGAAGAATGTCGTGCTCCGCCTAGACTTTTCCTTCTAGACAAGTTTGATGTGGCTGGTGCTGGGTCATGTCTGAAACGTTACAGTGATCCATCATTCTTCAAAGCAGAGCCGGCTTCCTCTGTAACAGCGACAGTAGAAGTTCACAGGGAAAGGAAAATTCGTAAAGTTAGGCAAAAGAAAGGAGAATGGCCGAGGGATGGTGAAACACCTGGAGTTGTACCATCACATTCAAAACTGCATCAGTTGTTTCTTGAGGAGCGTATTGAGAATGCGTGTACTGATCCTGCTCGCCTTGTGAAATTGAAAAAAAGACAgTTGGATGGATCTGCAGTTGAAACAAAATCTGGTAGAAGTTATATGGAGGAAATTCTGGAAAGGCCCTCACCTGATCATAAAATGGTTCGTGAAACTTCAATCACTCCACTGCCTGTGAAATCAATGTCAGACGACACTTGTGAGCAGAAACTAGAACTGAGCAGAAACTATGGCATTTCACCTATGAGAAGGTCTATGGGAAATGGCGAAATGCATTCTTCATTAAATGAGCATGAAATAGAACTGAATTCATACACACAAATGGACAGGACAAATGGATATCTTGTGAAGGAGCCTGAACAAATCTCTTCTGGTGGGACAGATGAAATGCCTTCTAAGCATCACAACGTACCTGATGAAACAGAACTGGAGGACGATGATGATGAACAAAATAAAAGAGAATTCAGTCTAGACAGATATCATTCTGATGATGCGGGTAGTGAGGCTGATGATTATATGGATGCATTAGCTACAATAGACTCGGACTTGGAAGTAGACAATGAGTGTAGACCTAAGAAAAGCTTGTTAAATGTTCAAAAGGTAACTGATTCGTACGGTGAAGAAGAACATCAGCTGCAAGCTCAATTTTCAGATTCACAATCATTTGGAGACTCGTCATTATCTGAGGAAATTAGTTCATTTGAACAAGATAGAAGTGAAGAGCATGATGAAGTGCCAGCTCGGCTGCCAGATTCTCATTCAGCAGGAACCTATTGTGCATCTGATGATCATAGTTTATTCCAAAGAGATAGTAATGAAGAACATACCCAACCGCAAGCTCAGTTTTCAGATTCTCAATCgATTGGAAACTCCTCATCAGAGACTGAAAATATGTCATCCAACCAGCTTCCCCATACTGTTGAATCGCAAAAAACTTGTGATGAATTTTTCTCACATTATGATGATGCACATGATAATGGGCGcGCAATATCTGATTCTGGATCAGTCTCTTCTGGTACATGTCCGGTGGATTCcGGATGTTTATTGGGAGGTGGAGGTGGAGCTATGGTGAGCAAGGGCGAGGAGCTGTTCACCGGGGTGGTGCCCATCCTGGTCGAGCTGGACGGCGACGTAAACGGCCACAAGTTCAGCGTGTCCGGCGAGGGCGAGGGCGATGCCACCTACGGCAAGCTGACCCTGAAGTTCATCTGCACCACCGGCAAGCTGCCCGTGCCCTGGCCCACCCTCGTGACCACCTTCGGCTACGGCCTGATGTGCTTCGCCCGCTACCCCGACCACATGAAGCAGCACGACTTCTTCAAGTCCGCCATGCCCGAAGGCTACGTCCAGGAGCGCACCATCTTCTTCAAGGACGACGGCAACTACAAGACCCGCGCCGAGGTGAAGTTCGAGGGCGACACCCTGGTGAACCGCATCGAGCTGAAGGGCATCGACTTCAAGGAGGACGGCAACATCCTGGGGCACAAGCTGGAGTACAACTACAACAGCCACAACGTCTATATCATGGCCGACAAGCAGAAGAACGGCATCAAGGTGAACTTCAAGATCCGCCACAACATCGAGGACGGCAGCGTGCAGCTCGCCGACCACTACCAGCAGAACACCCCCATCGGCGACGGCCCCGTGCTGCTGCCCGACAACCACTACCTGAGCTACCAGTCCAAGCTGAGCAAAGACCCCAACGAGAAGCGCGATCACATGGTCCTGCTGGAGTTCGTGACCGCCGCCGGGATCACTCTCGGCATGGACGAGCTGTACAAGTTGTCTTTAGACCATGGAGCTACAGCTACCTCGCTAGCGGCCCTACCTACAAAGACTCAGTCAGATGAGACACCGCAcGTGGCAAACCATTCTAACATCGAAGTCATGCAGACAGAATCTCTTAACGAGGACTGCTCTGAAATATCGGTTGTTGGAGACATTGGTTCACGAGAGGAGAATCCCATTTGTCTGCCCATGGAAGTAGACCTGAATTTGGGTACTAAGTTGCTGCTTGACGATCGGGACTTCAAATCTGATAATGATAATAACAAAGCAATGCAACTTGACTCGGAAGATTCATTTCCTGTTCTGGAGACTAACGTAGAGACTAGCTTTACAGAAGAGTTATGCTCTGATTTTACGCACGGAAATCCACAAGATGAACCCGATTCAGCAGAAGTTGAAATTCTGTATCCTGATCAGCTATCAAATTTTAAAGAGGTACCAATGACAATGCTTGGCGATGAAATAAATGGACCCACCTGCAGTTTGGATACAGTTGAAGATGATGATCGTATGAAACATCCAGCTTCCCCTGATTGCATACTGCAGGATGATTATGTCATGGTAAATAATATGTTCCCAGTAACAGTTCAGTCCAAAGATCTGGATGTATCTGCTGTTTCTTCTTTTGATAGTGCCGATACTGGTGCAAGTATTGCTAATTGTCTAGCTTCAGATTCTATTTCTTCCCCATCAATGAATCCTTCAAATTTGCACGAATCTTTGCTTGGTTCTAAAGATTCCTATAGGATGGAAATAGAATCCATAGACTTGACAAAAGTTTCTGTAGACTTGAATGCCGAGAAGAAAGAATATCAACTAGAACCATTTTCGTATATCACATCTCCTGTTGGTAGTCTTACAAAGCTTGAAGAATCACTTTCTACTTTCGAgTATCCTCATGAGAAAAAGATGGAAGTCAATGAGGAAGTTGCAAGAGATTCTTTGACAGAGTTAACGTCACATACAGTAGTGGAGCAACCGGACATTGCTTCTACTGATAAACAGTTGAACCTGAACAAGACAGTTCCTTCTGATTCATCTGACTCTGGCATATGTAATGATTTTCAACATTCATTGCCGAAGGAGAAAATCCAAGATGGTTCTCCTCTCAATGACATGAAAATGGCGACCCAATGTTCAGAGCTAGACTCTGGGTCAGAATCTGTATTTGCTTGTCAGAATGATCTACAGAACAGCAAAAATGGTTTTTCACCACCTTCCTATAATCGTCAGGACCCTGAAAGCCATATTGAGTTTACTTCTGAAGTCCATCCAGAGGAACCTTCACATTGTTACTTATCAATGTCATCTGATCAGAAGATTAACCCAACAAAGCATGTCATGGATCCAATGAAACCTCTACTTCCTGATCTTTTTCCCAAGGAAACAAAAATCAATCTTGAGGAGACGCCACCTATGCCCCCTCTACCACCAATGCAATGGATAACGAGCAAGGTGCAAAATGCTTCCTCAGTTTCACAGAGAGAAGAAACAGGTGTAAGTCAAACATCATTTCAACCAGTACAGCCAGTTAAACCTGATTATAACTCACAATTTGGTTTATCAACTTCTGAAAGAGTAACCTCGCCGTATCATAATCCTTTCTTGCCTGCTGTGGCTGTGGGAAGTAATAAAAGCCTACACTCCTCTGGGTTATCTGTGGGTGTTTCAGAGTATCCTGTTGCTATTCCTTTGCAATTTCCTGTAATGGTAAATGAAGCAAATGGTCAGCATAACTACCAAGTCCCGGAGAGAAGTCAAGTTCACAACCCTTTTTTAACATTACCGATGCTATCTTATGGTTGGCTTCGACATGGAAGTGTCATTGCTTCAGAGGGAGAAAGCATCTTGATATCAACTCCATGCCCACAAATACTGCCTGCTGAATGTGCTGTTTTTGAGACTGATCCCATCCATCAACAAGAAAAACTGACTCAGCTCACAAATCAGTTTATGGAAGACACTAGTTTAGAAGCTCAAATGGATAGGACTGGAGAGAGCGTATTGGACTCgAGTCCATCCCGACCAATACTGCCCACTGAATGTGCTGTTCCTGGGGCTGATCCCATCTTTCAACAAGACAAGCCGACTCAGTCTTTTAGTCAAATAATGGAAGATACAAATTTcGAAGCTAAAAAGGATAGTCCTGGAGAATTGCATTTCGAGCTACCTGCTGAATGTCCTGTATCTGTAGATGATTCCATTTCACCAAAAGAACAAGATTTTGATTCTCCAAATCAAATAATGGAAGAGACTGTTTTAGAATTTACAACACTTGACGAGTCATCAATTGATCTGGTAAGGAATCAAGGAGATCATTTAGTCTCACCTGAGTCACCACCAAGTACAGAAATTGTGCAGCCTAATCACAGCATGCAGCCTTCAGAAGGAGATCTGGCACTGTCATTGGATAAATCTGCTCAATCATTAGCGTTTGATAGTCAAATACCAAATGGAAAATCAAAGAATAAGCTTCCTCCCCCTCCTCATAACCATTTATTTGATGTTGTTGCCGCTCTTGACAAAAGCAGGCTGAGGAAGGTCACTGACCGTGTTAGGCCCCCAATAGCACCAAAGGTAGATGAAAGAGACTCACTGTTAGAACAGATTAGAACGAAGTCTTTCAACTTGAGGCCTGCTGTGGCTACACGACCCAACGTTCAGGGTCCAAAAACAAACTTGAGGGTTGCAGCCATCTTGGAGAAAGCAAATTCAATTCGTCAGGCATTGGCTGGAAGTGATGAAGACGATGATGCAGACAGTTGGAGTGATTCTTGA

>HAPI1_insABC_mCitrine
ATGCCTATCTCAAGGTACCACATTCGGAATGCGCATGGTTTGGCGGATCCTGAGCTGCACAGTGCTGCTGATAAAGATGACTCTGAAGCTCTCCTTGAAGCTGTTGCTATGAGTGGACTCGTTGGGTTCTTGCGTCAGCTCGGTGACCTCGCTCAGTTTGCTGCCGAGTTGTTCCATGACTTGCATGAAGAAGTAATGGCTACTGCTGAAAGAGGCCACAGTCTTACGTCTCGTGTTCAGCAGCTTGAGGCTGAAATTCCTCCACTTGAGAAAGTGTTTTTGTCACGAACTCATCATTCGTCTTTTTTTACAAATGGAGGGATTGACTGGTGTCCTAATCTTCGATCCGAACCGCATCTTGTTACACGCGGAGATTTACCTAGATTTATAATGGACTCATATGAAGAATGTCGTGCTCCGCCTAGACTTTTCCTTCTAGACAAGTTTGATGTGGCTGGTGCTGGGTCATGTCTGAAACGTTACAGTGATCCATCATTCTTCAAAGCAGAGCCGGCTTCCTCTGTAACAGCGACAGTAGAAGTTCACAGGGAAAGGAAAATTCGTAAAGTTAGGCAAAAGAAAGGAGAATGGCCGAGGGATGGTGAAACACCTGGAGTTGTACCATCACATTCAAAACTGCATCAGTTGTTTCTTGAGGAGCGTATTGAGAATGCGTGTACTGATCCTGCTCGCCTTGTGAAATTGAAAAAAAGACAgTTGGATGGATCTGCAGTTGAAACAAAATCTGGTAGAAGTTATATGGAGGAAATTCTGGAAAGGCCCTCACCTGATCATAAAATGGTTCGTGAAACTTCAATCACTCCACTGCCTGTGAAATCAATGTCAGACGACACTTGTGAGCAGAAACTAGAACTGAGCAGAAACTATGGCATTTCACCTATGAGAAGGTCTATGGGAAATGGCGAAATGCATTCTTCATTAAATGAGCATGAAATAGAACTGAATTCATACACACAAATGGACAGGACAAATGGATATCTTGTGAAGGAGCCTGAACAAATCTCTTCTGGTGGGACAGATGAAATGCCTTCTAAGCATCACAACGTACCTGATGAAACAGAACTGGAGGACGATGATGATGAACAAAATAAAAGAGAATTCAGTCTAGACAGATATCATTCTGATGATGCGGGTAGTGAGGCTGATGATTATATGGATGCATTAGCTACAATAGACTCGGACTTGGAAGTAGACAATGAGTGTAGACCTAAGAAAAGCTTGTTAAATGTTCAAAAGGTAACTGATTCGTACGGTGAAGAAGAACATCAGCTGCAAGCTCAATTTTCAGATTCACAATCATTTGGAGACTCGTCATTATCTGAGGAAATTAGTTCATTTGAACAAGATAGAAGTGAAGAGCATGATGAAGTGCCAGCTCGGCTGCCAGATTCTCATTCAGCAGGAACCTATTGTGCATCTGATGATCATAGTTTATTCCAAAGAGATAGTAATGAAGAACATACCCAACCGCAAGCTCAGTTTTCAGATTCTCAATCgATTGGAAACTCCTCATCATCAGATGTAAATAGTTCTTCCAAGAAAGATAAATCTTATTTCTCTCATTCTGATTCATTGAGCACTGTTGTTGAAAATACACAATCAGAACCCATTTTATTCACAACTTCTAAATATTATGAACCGGAGACTGAAAATATGTCATCCAACCAGCTTCCCCATACTGTTGAATCGCAAAAAACTTGTGATGAATTTTTCTCACATTATGATGATGCACATGATAATGGGCGcGCAATATCTGATTCTGGATCAGTCTCTTCTGGTACATGTCCGGTGGATTCcGGATGTTTATTGGGAGGTGGAGGTGGAGCTATGGTGAGCAAGGGCGAGGAGCTGTTCACCGGGGTGGTGCCCATCCTGGTCGAGCTGGACGGCGACGTAAACGGCCACAAGTTCAGCGTGTCCGGCGAGGGCGAGGGCGATGCCACCTACGGCAAGCTGACCCTGAAGTTCATCTGCACCACCGGCAAGCTGCCCGTGCCCTGGCCCACCCTCGTGACCACCTTCGGCTACGGCCTGATGTGCTTCGCCCGCTACCCCGACCACATGAAGCAGCACGACTTCTTCAAGTCCGCCATGCCCGAAGGCTACGTCCAGGAGCGCACCATCTTCTTCAAGGACGACGGCAACTACAAGACCCGCGCCGAGGTGAAGTTCGAGGGCGACACCCTGGTGAACCGCATCGAGCTGAAGGGCATCGACTTCAAGGAGGACGGCAACATCCTGGGGCACAAGCTGGAGTACAACTACAACAGCCACAACGTCTATATCATGGCCGACAAGCAGAAGAACGGCATCAAGGTGAACTTCAAGATCCGCCACAACATCGAGGACGGCAGCGTGCAGCTCGCCGACCACTACCAGCAGAACACCCCCATCGGCGACGGCCCCGTGCTGCTGCCCGACAACCACTACCTGAGCTACCAGTCCAAGCTGAGCAAAGACCCCAACGAGAAGCGCGATCACATGGTCCTGCTGGAGTTCGTGACCGCCGCCGGGATCACTCTCGGCATGGACGAGCTGTACAAGTTGTCTTTAGACCATGGAGCTACAGCTACCTCGCTAGCGGCCCTACCTACAAAGACTCAGTCAGATGAGACACCGCAcGTGGCAAACCATTCTAACATCGAAGTCATGCAGACAGAATCTCTTAACGAGGACTGCTCTGAAATATCGGTTGTTGGAGACATTGGTTCACGAGAGGAGAATCCCATTTGTCTGCCCATGGAAGTAGACCTGAATTTGGGTACTAAGTTGCTGCTTGACGATCGGGACTTCAAATCTGATAATGATAATAACAAAGCAATGCAACTTGACTCGGAAGATTCATTTCCTGTTCTGGAGACTAACGTAGAGACTAGCTTTACAGAAGAGTTATGCTCTGATTTTACGCACGGAAATCCACAAGATGAACCCGATTCAGCAGAAGTTGAAATTCTGTATCCTGATCAGCTATCAAATTTTAAAGAGGTACCAATGACAATGCTTGGCGATGAAATAAATGGACCCACCTGCAGTTTGGATACAGTTGAAGATGATGATCGTATGAAACATCCAGCTTCCCCTGATTGCATACTGCAGGATGATTATGTCATGGTAAATAATATGTTCCCAGTAACAGTTCAGTCCAAAGATCTGGATGTATCTGCTGTTTCTTCTTTTGATAGTGCCGATACTGGTGCAAGTATTGCTAATTGTCTAGCTTCAGATTCTATTTCTTCCCCATCAATGAATCCTTCAAATTTGCACGAATCTTTGCTTGGTTCTAAAGATTCCTATAGGATGGAAATAGAATCCATAGACTTGACAAAAGTTTCTGTAGACTTGAATGCCGAGAAGAAAGAATATCAACTAGAACCATTTTCGTATATCACATCTCCTGTTGGTAGTCTTACAAAGCTTGAAGAATCACTTTCTACTTTCGAgTATCCTCATGAGAAAAAGATGGAAGTCAATGAGGAAGTTGCAAGAGATTCTTTGACAGAGTTAACGTCACATACAGTAGTGGAGCAACCGGACATTGCTTCTACTGATAAACAGTTGAACCTGAACAAGACAGTTCCTTCTGATTCATCTGACTCTGGCATATGTAATGATTTTCAACATTCATTGCCGAAGGAGAAAATCCAAGATGGTTCTCCTCTCAATGACATGAAAATGGCGACCCAATGTTCAGAGCTAGACTCTGGGTCAGAATCTGTATTTGCTTGTCAGAATGATCTACAGAACAGCAAAAATGGTTTTTCACCACCTTCCTATAATCGTCAGGACCCTGAAAGCCATATTGAGTTTACTTCTGAAGTCCATCCAGAGGAACCTTCACATTGTTACTTATCAATGTCATCTGATCAGAAGATTAACCCAACAAAGCATGTCATGGATCCAATGAAACCTCTACTTCCTGATCTTTTTCCCAAGGAAACAAAAATCAATCTTGAGGAGACGCCACCTATGCCCCCTCTACCACCAATGCAATGGATAACGAGCAAGGTGCAAAATGCTTCCTCAGTTTCACAGAGAGAAGAAACAGGTGTAAGTCAAACATCATTTCAACCAGTACAGCCAGTTAAACCTGATTATAACTCACAATTTGGTTTATCAACTTCTGAAAGAGTAACCTCGCCGTATCATAATCCTTTCTTGCCTGCTGTGGCTGTGGGAAGTAATAAAAGCCTACACTCCTCTGGGTTATCTGTGGGTGTTTCAGAGTATCCTGTTGCTATTCCTTTGCAATTTCCTGTAATGGTAAATGAAGCAAATGGTCAGCATAACTACCAAGTCCCGGAGAGAAGTCAAGTTCACAACCCTTTTTTAACATTACCGATGCTATCTTATGGTTGGCTTCGACATGGAAGTGTCATTGCTTCAGAGGGAGAAAGCATCTTGATATCAACTCCATGCCCACAAATACTGCCTGCTGAATGTGCTGTTTTTGAGACTGATCCCATCCATCAACAAGAAAAACTGACTCAGCTCACAAATCAGTTTATGGAAGACACTAGTTTAGAAGCTCAACCTGAGCAGCCTATACATAATGTAGTGTCTAGGGACGGGCCTCCAAACAGTCACGTTATTATGGATAGGACTGGAGAGAGCGTATTGGACTCgAGTCCATCCCGACCAATACTGCCCACTGAATGTGCTGTTCCTGGGGCTGATCCCATCTTTCAACAAGACAAGCCGACTCAGTCTTTTAGTCAAATAATGGAAGATACAAATTTcGAAGCTAAAAAGGATAGTCCTGGAGAATTGCATTTCGAGCTAATATCTATTGACGAGTCTCCACACAGTGACTTTGTCACTTCTGAGGAAGAAATGGTACAAAGTTCTAACCCATGCTCTCCTATACTACCTGCTGAATGTCCTGTATCTGTAGATGATTCCATTTCACCAAAAGAACAAGATTTTGATTCTCCAAATCAAATAATGGAAGAGACTGTTTTAGAATTTACAACACTTGACGAGTCATCAATTGATCTGGTAAGGAATCAAGGAGATCATTTAGTCTCACCTGAGTCACCACCAAGTACAGAAATTGTGCAGCCTAATCACAGCATGCAGCCTTCAGAAGGAGATCTGGCACTGTCATTGGATAAATCTGCTCAATCATTAGCGTTTGATAGTCAAATACCAAATGGAAAATCAAAGAATAAGCTTCCTCCCCCTCCTCATAACCATTTATTTGATGTTGTTGCCGCTCTTGACAAAAGCAGGCTGAGGAAGGTCACTGACCGTGTTAGGCCCCCAATAGCACCAAAGGTAGATGAAAGAGACTCACTGTTAGAACAGATTAGAACGAAGTCTTTCAACTTGAGGCCTGCTGTGGCTACACGACCCAACGTTCAGGGTCCAAAAACAAACTTGAGGGTTGCAGCCATCTTGGAGAAAGCAAATTCAATTCGTCAGGCATTGGCTGGAAGTGATGAAGACGATGATGCAGACAGTTGGAGTGATTCTTGA

>HAPI1_GS_mCitrine
ATGCCTATCTCAAGGTACCACATTCGGAATGCGCATGGTTTGGCGGATCCTGAGCTGCACAGTGCTGCTGATAAAGATGACTCTGAAGCTCTCCTTGAAGCTGTTGCTATGAGTGGACTCGTTGGGTTCTTGCGTCAGCTCGGTGACCTCGCTCAGTTTGCTGCCGAGTTGTTCCATGACTTGCATGAAGAAGTAATGGCTACTGCTGAAAGAGGCCACAGTCTTACGTCTCGTGTTCAGCAGCTTGAGGCTGAAATTCCTCCACTTGAGAAAGTGTTTTTGTCACGAACTCATCATTCGTCTTTTTTTACAAATGGAGGGATTGACTGGTGTCCTAATCTTCGATCCGAACCGCATCTTGTTACACGCGGAGATTTACCTAGATTTATAATGGACTCATATGAAGAATGTCGTGCTCCGCCTAGACTTTTCCTTCTAGACAAGTTTGATGTGGCTGGTGCTGGGTCATGTCTGAAACGTTACAGTGATCCATCATTCTTCAAAGCAGAGCCGGCTTCCTCTGTAACAGCGACAGTAGAAGTTCACAGGGAAAGGAAAATTCGTAAAGTTAGGCAAAAGAAAGGAGAATGGCCGAGGGATGGTGAAACACCTGGAGTTGTACCATCACATTCAAAACTGCATCAGTTGTTTCTTGAGGAGCGTATTGAGAATGCGTGTACTGATCCTGCTCGCCTTGTGAAATTGAAAAAAAGACAgTTGGATGGATCTGCAGTTGAAACAAAATCTGGTAGAAGTTATATGGAGGAAATTCTGGAAAGGCCCTCACCTGATCATAAAATGGTTCGTGAAACTTCAATCACTCCACTGCCTGTGAAATCAATGTCAGACGACACTTGTGAGCAGAAACTAGAACTGAGCAGAAACTATGGCATTTCACCTATGAGAAGGTCTATGGGAAATGGCGAAATGCATTCTTCATTAAATGAGCATGAAATAGAACTGAATTCATACACACAAATGGACAGGACAAATGGATATCTTGTGAAGGAGCCTGAACAAATCTCTTCTGGTGGGACAGATGAAATGCCTTCTAAGCATCACAACGTACCTGATGAAACAGAACTGGAGGACGATGATGATGAACAAAATAAAAGAGAATTCAGTCTAGACAGATATCATTCTGATGATGCGGGTAGTGAGGCTGATGATTATATGGATGCATTAGCTACAATAGACTCGGACTTGGAAGTAGACAATGAGTGTAGACCTAAGAAAAGCTTGTTAAATGTTCAAAAGGTAACTGATTCGTACGGTGAAGAAGAACATCAGCTGCAAGCTCAATTTTCAGATTCACAATCATTTGGAGACTCGTCATTATCTGAGGAAATTAGTTCATTTGAACAAGATAGAAGTGAAGAGCATGATGAAGTGCCAGCTCGGCTGCCAGATTCTCATTCAGCAGGAACCTATTGTGCATCTGATGATCATAGTTTATTCCAAAGAGATAGTAATGAAGAACATACCCAACCGCAAGCTCAGTTTTCAGATTCTCAATCgATTGGAAACTCCTCATCAGGAGGTTCTGGTGGAGGTGGATCAGGTGGAGGATCTGCTGGCTCCGCTGCTGGTTCTGGCGAATTCGGAGGATCTGGAGGTGGAGGATCTGGAGGTGGATCTGCTGGATCTGCTGCTGGTTCTGGAGAGACTGAAAATATGTCATCCAACCAGCTTCCCCATACTGTTGAATCGCAAAAAACTTGTGATGAATTTTTCTCACATTATGATGATGCACATGATAATGGGCGcGCAATATCTGATTCTGGATCAGTCTCTTCTGGTACATGTCCGGTGGATTCcGGATGTTTATTGGGAGGTGGAGGTGGAGCTATGGTGAGCAAGGGCGAGGAGCTGTTCACCGGGGTGGTGCCCATCCTGGTCGAGCTGGACGGCGACGTAAACGGCCACAAGTTCAGCGTGTCCGGCGAGGGCGAGGGCGATGCCACCTACGGCAAGCTGACCCTGAAGTTCATCTGCACCACCGGCAAGCTGCCCGTGCCCTGGCCCACCCTCGTGACCACCTTCGGCTACGGCCTGATGTGCTTCGCCCGCTACCCCGACCACATGAAGCAGCACGACTTCTTCAAGTCCGCCATGCCCGAAGGCTACGTCCAGGAGCGCACCATCTTCTTCAAGGACGACGGCAACTACAAGACCCGCGCCGAGGTGAAGTTCGAGGGCGACACCCTGGTGAACCGCATCGAGCTGAAGGGCATCGACTTCAAGGAGGACGGCAACATCCTGGGGCACAAGCTGGAGTACAACTACAACAGCCACAACGTCTATATCATGGCCGACAAGCAGAAGAACGGCATCAAGGTGAACTTCAAGATCCGCCACAACATCGAGGACGGCAGCGTGCAGCTCGCCGACCACTACCAGCAGAACACCCCCATCGGCGACGGCCCCGTGCTGCTGCCCGACAACCACTACCTGAGCTACCAGTCCAAGCTGAGCAAAGACCCCAACGAGAAGCGCGATCACATGGTCCTGCTGGAGTTCGTGACCGCCGCCGGGATCACTCTCGGCATGGACGAGCTGTACAAGTTGTCTTTAGACCATGGAGCTACAGCTACCTCGCTAGCGGCCCTACCTACAAAGACTCAGTCAGATGAGACACCGCAcGTGGCAAACCATTCTAACATCGAAGTCATGCAGACAGAATCTCTTAACGAGGACTGCTCTGAAATATCGGTTGTTGGAGACATTGGTTCACGAGAGGAGAATCCCATTTGTCTGCCCATGGAAGTAGACCTGAATTTGGGTACTAAGTTGCTGCTTGACGATCGGGACTTCAAATCTGATAATGATAATAACAAAGCAATGCAACTTGACTCGGAAGATTCATTTCCTGTTCTGGAGACTAACGTAGAGACTAGCTTTACAGAAGAGTTATGCTCTGATTTTACGCACGGAAATCCACAAGATGAACCCGATTCAGCAGAAGTTGAAATTCTGTATCCTGATCAGCTATCAAATTTTAAAGAGGTACCAATGACAATGCTTGGCGATGAAATAAATGGACCCACCTGCAGTTTGGATACAGTTGAAGATGATGATCGTATGAAACATCCAGCTTCCCCTGATTGCATACTGCAGGATGATTATGTCATGGTAAATAATATGTTCCCAGTAACAGTTCAGTCCAAAGATCTGGATGTATCTGCTGTTTCTTCTTTTGATAGTGCCGATACTGGTGCAAGTATTGCTAATTGTCTAGCTTCAGATTCTATTTCTTCCCCATCAATGAATCCTTCAAATTTGCACGAATCTTTGCTTGGTTCTAAAGATTCCTATAGGATGGAAATAGAATCCATAGACTTGACAAAAGTTTCTGTAGACTTGAATGCCGAGAAGAAAGAATATCAACTAGAACCATTTTCGTATATCACATCTCCTGTTGGTAGTCTTACAAAGCTTGAAGAATCACTTTCTACTTTCGAgTATCCTCATGAGAAAAAGATGGAAGTCAATGAGGAAGTTGCAAGAGATTCTTTGACAGAGTTAACGTCACATACAGTAGTGGAGCAACCGGACATTGCTTCTACTGATAAACAGTTGAACCTGAACAAGACAGTTCCTTCTGATTCATCTGACTCTGGCATATGTAATGATTTTCAACATTCATTGCCGAAGGAGAAAATCCAAGATGGTTCTCCTCTCAATGACATGAAAATGGCGACCCAATGTTCAGAGCTAGACTCTGGGTCAGAATCTGTATTTGCTTGTCAGAATGATCTACAGAACAGCAAAAATGGTTTTTCACCACCTTCCTATAATCGTCAGGACCCTGAAAGCCATATTGAGTTTACTTCTGAAGTCCATCCAGAGGAACCTTCACATTGTTACTTATCAATGTCATCTGATCAGAAGATTAACCCAACAAAGCATGTCATGGATCCAATGAAACCTCTACTTCCTGATCTTTTTCCCAAGGAAACAAAAATCAATCTTGAGGAGACGCCACCTATGCCCCCTCTACCACCAATGCAATGGATAACGAGCAAGGTGCAAAATGCTTCCTCAGTTTCACAGAGAGAAGAAACAGGTGTAAGTCAAACATCATTTCAACCAGTACAGCCAGTTAAACCTGATTATAACTCACAATTTGGTTTATCAACTTCTGAAAGAGTAACCTCGCCGTATCATAATCCTTTCTTGCCTGCTGTGGCTGTGGGAAGTAATAAAAGCCTACACTCCTCTGGGTTATCTGTGGGTGTTTCAGAGTATCCTGTTGCTATTCCTTTGCAATTTCCTGTAATGGTAAATGAAGCAAATGGTCAGCATAACTACCAAGTCCCGGAGAGAAGTCAAGTTCACAACCCTTTTTTAACATTACCGATGCTATCTTATGGTTGGCTTCGACATGGAAGTGTCATTGCTTCAGAGGGAGAAAGCATCTTGATATCAACTCCATGCCCACAAATACTGCCTGCTGAATGTGCTGTTTTTGAGACTGATCCCATCCATCAACAAGAAAAACTGACTCAGCTCACAAATCAGTTTATGGAAGACACTAGTTTAGAAGCTCAAGGATCCGGTGGTGGAGGTTCTGGAGGTTCAGCTGGATCAGCTGCTGGAGGAGGTGGATCCATGGATAGGACTGGAGAGAGCGTATTGGACTCgAGTCCATCCCGACCAATACTGCCCACTGAATGTGCTGTTCCTGGGGCTGATCCCATCTTTCAACAAGACAAGCCGACTCAGTCTTTTAGTCAAATAATGGAAGATACAAATTTcGAAGCTAAAAAGGATAGTCCTGGAGAATTGCATTTCGAGCTAGGATCAGGAGGTGGAGGTTCTGGAGGTGGATCAGCTGGATCAGCTGCTGGATCAGGTGAATTCGGAGGTTCTGGTGGAGGTGGATCACCTGCTGAATGTCCTGTATCTGTAGATGATTCCATTTCACCAAAAGAACAAGATTTTGATTCTCCAAATCAAATAATGGAAGAGACTGTTTTAGAATTTACAACACTTGACGAGTCATCAATTGATCTGGTAAGGAATCAAGGAGATCATTTAGTCTCACCTGAGTCACCACCAAGTACAGAAATTGTGCAGCCTAATCACAGCATGCAGCCTTCAGAAGGAGATCTGGCACTGTCATTGGATAAATCTGCTCAATCATTAGCGTTTGATAGTCAAATACCAAATGGAAAATCAAAGAATAAGCTTCCTCCCCCTCCTCATAACCATTTATTTGATGTTGTTGCCGCTCTTGACAAAAGCAGGCTGAGGAAGGTCACTGACCGTGTTAGGCCCCCAATAGCACCAAAGGTAGATGAAAGAGACTCACTGTTAGAACAGATTAGAACGAAGTCTTTCAACTTGAGGCCTGCTGTGGCTACACGACCCAACGTTCAGGGTCCAAAAACAAACTTGAGGGTTGCAGCCATCTTGGAGAAAGCAAATTCAATTCGTCAGGCATTGGCTGGAAGTGATGAAGACGATGATGCAGACAGTTGGAGTGATTCTTGA

>42aa_mCitrine
ATGTCAGATGTAAATAGTTCTTCCAAGAAAGATAAATCTTATTTCTCTCATTCTGATTCATTGAGCACTGTTGTTGAAAATACACAATCAGAACCCATTTTATTCACAACTTCTAAATATTATGAACCGGAAATTGAAGGTACACCATCGAACCAGCTTCCCAAAATTGTTGAGTTTCAAAATACAGATAGTAGGAAGTTTGTCATGCATGATGATGTACGTGTTCATGAAGAAGAGGCTTCTGACTCTTGGAAAACATATTCGGATCTGTTaACTTCAGGAAAGTTGGGAGGTGGAGGTGGAGCTATGGTGAGCAAGGGCGAGGAGCTGTTCACCGGGGTGGTGCCCATCCTGGTCGAGCTGGACGGCGACGTAAACGGCCACAAGTTCAGCGTGTCCGGCGAGGGCGAGGGCGATGCCACCTACGGCAAGCTGACCCTGAAGTTCATCTGCACCACCGGCAAGCTGCCCGTGCCCTGGCCCACCCTCGTGACCACCTTCGGCTACGGCCTGATGTGCTTCGCCCGCTACCCCGACCACATGAAGCAGCACGACTTCTTCAAGTCCGCCATGCCCGAAGGCTACGTCCAGGAGCGCACCATCTTCTTCAAGGACGACGGCAACTACAAGACCCGCGCCGAGGTGAAGTTCGAGGGCGACACCCTGGTGAACCGCATCGAGCTGAAGGGCATCGACTTCAAGGAGGACGGCAACATCCTGGGGCACAAGCTGGAGTACAACTACAACAGCCACAACGTCTATATCATGGCCGACAAGCAGAAGAACGGCATCAAGGTGAACTTCAAGATCCGCCACAACATCGAGGACGGCAGCGTGCAGCTCGCCGACCACTACCAGCAGAACACCCCCATCGGCGACGGCCCCGTGCTGCTGCCCGACAACCACTACCTGAGCTACCAGTCCAAGCTGAGCAAAGACCCCAACGAGAAGCGCGATCACATGGTCCTGCTGGAGTTCGTGACCGCCGCCGGGATCACTCTCGGCATGGACGAGCTGTACAAGTGA

>GS_mCitrine
ATGGGAGGTTCTGGTGGAGGTGGATCAGGTGGAGGATCTGCTGGCTCCGCTGCTGGTTCTGGCGAATTCGGAGGATCTGGAGGTGGAGGATCTGGAGGTGGATCTGCTGGATCTGCTGCTGGTTCTGGAGAAATTGAAGGTACACCATCGAACCAGCTTCCCAAAATTGTTGAGTTTCAAAATACAGATAGTAGGAAGTTTGTCATGCATGATGATGTACGTGTaCATGAAGAAGAGGCTTCTGACTCTTGGAAAACATATTCGGATCTGTTaACTTCAGGAAAGTTGGGAGGTGGAGGTGGAGCTATGGTGAGCAAGGGCGAGGAGCTGTTCACCGGGGTGGTGCCCATCCTGGTCGAGCTGGACGGCGACGTAAACGGCCACAAGTTCAGCGTGTCCGGCGAGGGCGAGGGCGATGCCACCTACGGCAAGCTGACCCTGAAGTTCATCTGCACCACCGGCAAGCTGCCCGTGCCCTGGCCCACCCTCGTGACCACCTTCGGCTACGGCCTGATGTGCTTCGCCCGCTACCCCGACCACATGAAGCAGCACGACTTCTTCAAGTCCGCCATGCCCGAAGGCTACGTCCAGGAGCGCACCATCTTCTTCAAGGACGACGGCAACTACAAGACCCGCGCCGAGGTGAAGTTCGAGGGCGACACCCTGGTGAACCGCATCGAGCTGAAGGGCATCGACTTCAAGGAGGACGGCAACATCCTGGGGCACAAGCTGGAGTACAACTACAACAGCCACAACGTCTATATCATGGCCGACAAGCAGAAGAACGGCATCAAGGTGAACTTCAAGATCCGCCACAACATCGAGGACGGCAGCGTGCAGCTCGCCGACCACTACCAGCAGAACACCCCCATCGGCGACGGCCCCGTGCTGCTGCCCGACAACCACTACCTGAGCTACCAGTCCAAGCTGAGCAAAGACCCCAACGAGAAGCGCGATCACATGGTCCTGCTGGAGTTCGTGACCGCCGCCGGGATCACTCTCGGCATGGACGAGCTGTAtAAGTGA

>41aa_mCitrine
ATGTCAGATGTAAGTTCTTCCAAGAAAGATAAATCTTATTTCTCTCATTCTGATTCATTGAGCACTGTTGTTGAAAATACACAATCAGAACCCATTTTATTCACAACTTCTAAATATTATGAACCGGAAATTGAAGGTACACCATCGAACCAGCTTCCCAAAATTGTTGAGTTTCAAAATACAGATAGTAGGAAGTTTGTCATGCATGATGATGTACGTGTTCATGAAGAAGAGGCTTCTGACTCTTGGAAAACATATTCGGATCTGTTaACTTCAGGAAAGTTGGGAGGTGGAGGTGGAGCTATGGTGAGCAAGGGCGAGGAGCTGTTCACCGGGGTGGTGCCCATCCTGGTCGAGCTGGACGGCGACGTAAACGGCCACAAGTTCAGCGTGTCCGGCGAGGGCGAGGGCGATGCCACCTACGGCAAGCTGACCCTGAAGTTCATCTGCACCACCGGCAAGCTGCCCGTGCCCTGGCCCACCCTCGTGACCACCTTCGGCTACGGCCTGATGTGCTTCGCCCGCTACCCCGACCACATGAAGCAGCACGACTTCTTCAAGTCCGCCATGCCCGAAGGCTACGTCCAGGAGCGCACCATCTTCTTCAAGGACGACGGCAACTACAAGACCCGCGCCGAGGTGAAGTTCGAGGGCGACACCCTGGTGAACCGCATCGAGCTGAAGGGCATCGACTTCAAGGAGGACGGCAACATCCTGGGGCACAAGCTGGAGTACAACTACAACAGCCACAACGTCTATATCATGGCCGACAAGCAGAAGAACGGCATCAAGGTGAACTTCAAGATCCGCCACAACATCGAGGACGGCAGCGTGCAGCTCGCCGACCACTACCAGCAGAACACCCCCATCGGCGACGGCCCCGTGCTGCTGCCCGACAACCACTACCTGAGCTACCAGTCCAAGCTGAGCAAAGACCCCAACGAGAAGCGCGATCACATGGTCCTGCTGGAGTTCGTGACCGCCGCCGGGATCACTCTCGGCATGGACGAGCTGTACAAGTGA

>2-20aa_mCitrine
ATGTCAGATGTAAATAGTTCTTCCAAGAAAGATAAATCTTATTTCTCTCATTCTGATTCATTGGAAATTGAAGGTACACCATCGAACCAGCTTCCCAAAATTGTTGAGTTTCAAAATACAGATAGTAGGAAGTTTGTCATGCATGATGATGTACGTGTTCATGAAGAAGAGGCTTCTGACTCTTGGAAAACATATTCGGATCTGTTaACTTCAGGAAAGTTGGGAGGTGGAGGTGGAGCTATGGTGAGCAAGGGCGAGGAGCTGTTCACCGGGGTGGTGCCCATCCTGGTCGAGCTGGACGGCGACGTAAACGGCCACAAGTTCAGCGTGTCCGGCGAGGGCGAGGGCGATGCCACCTACGGCAAGCTGACCCTGAAGTTCATCTGCACCACCGGCAAGCTGCCCGTGCCCTGGCCCACCCTCGTGACCACCTTCGGCTACGGCCTGATGTGCTTCGCCCGCTACCCCGACCACATGAAGCAGCACGACTTCTTCAAGTCCGCCATGCCCGAAGGCTACGTCCAGGAGCGCACCATCTTCTTCAAGGACGACGGCAACTACAAGACCCGCGCCGAGGTGAAGTTCGAGGGCGACACCCTGGTGAACCGCATCGAGCTGAAGGGCATCGACTTCAAGGAGGACGGCAACATCCTGGGGCACAAGCTGGAGTACAACTACAACAGCCACAACGTCTATATCATGGCCGACAAGCAGAAGAACGGCATCAAGGTGAACTTCAAGATCCGCCACAACATCGAGGACGGCAGCGTGCAGCTCGCCGACCACTACCAGCAGAACACCCCCATCGGCGACGGCCCCGTGCTGCTGCCCGACAACCACTACCTGAGCTACCAGTCCAAGCTGAGCAAAGACCCCAACGAGAAGCGCGATCACATGGTCCTGCTGGAGTTCGTGACCGCCGCCGGGATCACTCTCGGCATGGACGAGCTGTACAAGTGA

>22_43aa_mCitrine
ATGAGCACTGTTGTTGAAAATACACAATCAGAACCCATTTTATTCACAACTTCTAAATATTATGAACCGGAAATTGAAGGTACACCATCGAACCAGCTTCCCAAAATTGTTGAGTTTCAAAATACAGATAGTAGGAAGTTTGTCATGCATGATGATGTACGTGTTCATGAAGAAGAGGCTTCTGACTCTTGGAAAACATATTCGGATCTGTTaACTTCAGGAAAGTTGGGAGGTGGAGGTGGAGCTATGGTGAGCAAGGGCGAGGAGCTGTTCACCGGGGTGGTGCCCATCCTGGTCGAGCTGGACGGCGACGTAAACGGCCACAAGTTCAGCGTGTCCGGCGAGGGCGAGGGCGATGCCACCTACGGCAAGCTGACCCTGAAGTTCATCTGCACCACCGGCAAGCTGCCCGTGCCCTGGCCCACCCTCGTGACCACCTTCGGCTACGGCCTGATGTGCTTCGCCCGCTACCCCGACCACATGAAGCAGCACGACTTCTTCAAGTCCGCCATGCCCGAAGGCTACGTCCAGGAGCGCACCATCTTCTTCAAGGACGACGGCAACTACAAGACCCGCGCCGAGGTGAAGTTCGAGGGCGACACCCTGGTGAACCGCATCGAGCTGAAGGGCATCGACTTCAAGGAGGACGGCAACATCCTGGGGCACAAGCTGGAGTACAACTACAACAGCCACAACGTCTATATCATGGCCGACAAGCAGAAGAACGGCATCAAGGTGAACTTCAAGATCCGCCACAACATCGAGGACGGCAGCGTGCAGCTCGCCGACCACTACCAGCAGAACACCCCCATCGGCGACGGCCCCGTGCTGCTGCCCGACAACCACTACCTGAGCTACCAGTCCAAGCTGAGCAAAGACCCCAACGAGAAGCGCGATCACATGGTCCTGCTGGAGTTCGTGACCGCCGCCGGGATCACTCTCGGCATGGACGAGCTGTACAAGTGA

>31_43aa_mCitrine
ATGGAACCCATTTTATTCACAACTTCTAAATATTATGAACCGGAAATTGAAGGTACACCATCGAACCAGCTTCCCAAAATTGTTGAGTTTCAAAATACAGATAGTAGGAAGTTTGTCATGCATGATGATGTACGTGTTCATGAAGAAGAGGCTTCTGACTCTTGGAAAACATATTCGGATCTGTTaACTTCAGGAAAGTTGGGAGGTGGAGGTGGAGCTATGGTGAGCAAGGGCGAGGAGCTGTTCACCGGGGTGGTGCCCATCCTGGTCGAGCTGGACGGCGACGTAAACGGCCACAAGTTCAGCGTGTCCGGCGAGGGCGAGGGCGATGCCACCTACGGCAAGCTGACCCTGAAGTTCATCTGCACCACCGGCAAGCTGCCCGTGCCCTGGCCCACCCTCGTGACCACCTTCGGCTACGGCCTGATGTGCTTCGCCCGCTACCCCGACCACATGAAGCAGCACGACTTCTTCAAGTCCGCCATGCCCGAAGGCTACGTCCAGGAGCGCACCATCTTCTTCAAGGACGACGGCAACTACAAGACCCGCGCCGAGGTGAAGTTCGAGGGCGACACCCTGGTGAACCGCATCGAGCTGAAGGGCATCGACTTCAAGGAGGACGGCAACATCCTGGGGCACAAGCTGGAGTACAACTACAACAGCCACAACGTCTATATCATGGCCGACAAGCAGAAGAACGGCATCAAGGTGAACTTCAAGATCCGCCACAACATCGAGGACGGCAGCGTGCAGCTCGCCGACCACTACCAGCAGAACACCCCCATCGGCGACGGCCCCGTGCTGCTGCCCGACAACCACTACCTGAGCTACCAGTCCAAGCTGAGCAAAGACCCCAACGAGAAGCGCGATCACATGGTCCTGCTGGAGTTCGTGACCGCCGCCGGGATCACTCTCGGCATGGACGAGCTGTACAAGTGA

>22_30aa-mCitrine
ATGAGCACTGTTGTTGAAAATACACAATCAGAAATTGAAGGTACACCATCGAACCAGCTTCCCAAAATTGTTGAGTTTCAAAATACAGATAGTAGGAAGTTTGTCATGCATGATGATGTACGTGTTCATGAAGAAGAGGCTTCTGACTCTTGGAAAACATATTCGGATCTGTTaACTTCAGGAAAGTTGGGAGGTGGAGGTGGAGCTATGGTGAGCAAGGGCGAGGAGCTGTTCACCGGGGTGGTGCCCATCCTGGTCGAGCTGGACGGCGACGTAAACGGCCACAAGTTCAGCGTGTCCGGCGAGGGCGAGGGCGATGCCACCTACGGCAAGCTGACCCTGAAGTTCATCTGCACCACCGGCAAGCTGCCCGTGCCCTGGCCCACCCTCGTGACCACCTTCGGCTACGGCCTGATGTGCTTCGCCCGCTACCCCGACCACATGAAGCAGCACGACTTCTTCAAGTCCGCCATGCCCGAAGGCTACGTCCAGGAGCGCACCATCTTCTTCAAGGACGACGGCAACTACAAGACCCGCGCCGAGGTGAAGTTCGAGGGCGACACCCTGGTGAACCGCATCGAGCTGAAGGGCATCGACTTCAAGGAGGACGGCAACATCCTGGGGCACAAGCTGGAGTACAACTACAACAGCCACAACGTCTATATCATGGCCGACAAGCAGAAGAACGGCATCAAGGTGAACTTCAAGATCCGCCACAACATCGAGGACGGCAGCGTGCAGCTCGCCGACCACTACCAGCAGAACACCCCCATCGGCGACGGCCCCGTGCTGCTGCCCGACAACCACTACCTGAGCTACCAGTCCAAGCTGAGCAAAGACCCCAACGAGAAGCGCGATCACATGGTCCTGCTGGAGTTCGTGACCGCCGCCGGGATCACTCTCGGCATGGACGAGCTGTACAAGTGA

>4xSTtoA_mCitrine
ATGTCAGATGTAAATAGTTCTTCCAAGAAAGATAAATCTTATTTCTCTCATTCTGATTCATTGgcagCTGTTGTTGAAAATgCACAAgCAGAACCCATTTTATTCACAACTTCcAAATATTATGAACCGGAAATTGAAGGTACACCATCGAACCAGCTTCCCAAAATTGTTGAGTTTCAAAATACAGATAGTAGGAAGTTTGTCATGCATGATGATGTACGTGTTCATGAAGAAGAGGCTTCTGACTCTTGGAAAACATATTCGGATCTGTTaACTTCAGGAAAGTTGGGAGGTGGAGGTGGAGCTATGGTGAGCAAGGGCGAGGAGCTGTTCACCGGGGTGGTGCCCATCCTGGTCGAGCTGGACGGCGACGTAAACGGCCACAAGTTCAGCGTGTCCGGCGAGGGCGAGGGCGATGCCACCTACGGCAAGCTGACCCTGAAGTTCATCTGCACCACCGGCAAGCTGCCCGTGCCCTGGCCCACCCTCGTGACCACCTTCGGCTACGGCCTGATGTGCTTCGCCCGCTACCCCGACCACATGAAGCAGCACGACTTCTTCAAGTCCGCCATGCCCGAAGGCTACGTCCAGGAGCGCACCATCTTCTTCAAGGACGACGGCAACTACAAGACCCGCGCCGAGGTGAAGTTCGAGGGCGACACCCTGGTGAACCGCATCGAGCTGAAGGGCATCGACTTCAAGGAGGACGGCAACATCCTGGGGCACAAGCTGGAGTACAACTACAACAGCCACAACGTCTATATCATGGCCGACAAGCAGAAGAACGGCATCAAGGTGAACTTCAAGATCCGCCACAACATCGAGGACGGCAGCGTGCAGCTCGCCGACCACTACCAGCAGAACACCCCCATCGGCGACGGCCCCGTGCTGCTGCCCGACAACCACTACCTGAGCTACCAGTCCAAGCTGAGCAAAGACCCCAACGAGAAGCGCGATCACATGGTCCTGCTGGAGTTCGTGACCGCCGCCGGGATCACTCTCGGCATGGACGAGCTGTACAAGTGA

>4xSTtoD_mCitrine
ATGTCAGATGTAAATAGTTCTTCCAAGAAAGATAAATCTTATTTCTCTCATTCTGATTCATTGgatgaTGTTGTTGAAAATgatCAAgatGAACCCATTTTATTCACAACTTCTAAATATTATGAACCGGAAATTGAAGGTACACCATCGAACCAGCTTCCCAAAATTGTTGAGTTTCAAAATACAGATAGTAGGAAGTTTGTCATGCATGATGATGTACGTGTTCATGAAGAAGAGGCTTCTGACTCTTGGAAAACATATTCGGATCTGTTaACTTCAGGAAAGTTGGGAGGTGGAGGTGGAGCTATGGTGAGCAAGGGCGAGGAGCTGTTCACCGGGGTGGTGCCCATCCTGGTCGAGCTGGACGGCGACGTAAACGGCCACAAGTTCAGCGTGTCCGGCGAGGGCGAGGGCGATGCCACCTACGGCAAGCTGACCCTGAAGTTCATCTGCACCACCGGCAAGCTGCCCGTGCCCTGGCCCACCCTCGTGACCACCTTCGGCTACGGCCTGATGTGCTTCGCCCGCTACCCCGACCACATGAAGCAGCACGACTTCTTCAAGTCCGCCATGCCCGAAGGCTACGTCCAGGAGCGCACCATCTTCTTCAAGGACGACGGCAACTACAAGACCCGCGCCGAGGTGAAGTTCGAGGGCGACACCCTGGTGAACCGCATCGAGCTGAAGGGCATCGACTTCAAGGAGGACGGCAACATCCTGGGGCACAAGCTGGAGTACAACTACAACAGCCACAACGTCTATATCATGGCCGACAAGCAGAAGAACGGCATCAAGGTGAACTTCAAGATCCGCCACAACATCGAGGACGGCAGCGTGCAGCTCGCCGACCACTACCAGCAGAACACCCCCATCGGCGACGGCCCCGTGCTGCTGCCCGACAACCACTACCTGAGCTACCAGTCCAAGCTGAGCAAAGACCCCAACGAGAAGCGCGATCACATGGTCCTGCTGGAGTTCGTGACCGCCGCCGGGATCACTCTCGGCATGGACGAGCTGTACAAGTGA

>7xSTtoA_mCitrine
ATGTCAGATGTAAATAGTTCTTCCAAGAAAGATAAATCTTATTTCTCTCATTCTGATTCATTGgcagCTGTTGTTGAAAATgCACAAgCAGAACCCATTTTATTCgCAgCTgCTAAATATTATGAACCGGAAATTGAAGGTACACCATCGAACCAGCTTCCCAAAATTGTTGAGTTTCAAAATACAGATAGTAGGAAGTTTGTCATGCATGATGATGTACGTGTTCATGAAGAAGAGGCTTCTGACTCTTGGAAAACATATTCGGATCTGTTaACTTCAGGAAAGTTGGGAGGTGGAGGTGGAGCTATGGTGAGCAAGGGCGAGGAGCTGTTCACCGGGGTGGTGCCCATCCTGGTCGAGCTGGACGGCGACGTAAACGGCCACAAGTTCAGCGTGTCCGGCGAGGGCGAGGGCGATGCCACCTACGGCAAGCTGACCCTGAAGTTCATCTGCACCACCGGCAAGCTGCCCGTGCCCTGGCCCACCCTCGTGACCACCTTCGGCTACGGCCTGATGTGCTTCGCCCGCTACCCCGACCACATGAAGCAGCACGACTTCTTCAAGTCCGCCATGCCCGAAGGCTACGTCCAGGAGCGCACCATCTTCTTCAAGGACGACGGCAACTACAAGACCCGCGCCGAGGTGAAGTTCGAGGGCGACACCCTGGTGAACCGCATCGAGCTGAAGGGCATCGACTTCAAGGAGGACGGCAACATCCTGGGGCACAAGCTGGAGTACAACTACAACAGCCACAACGTCTATATCATGGCCGACAAGCAGAAGAACGGCATCAAGGTGAACTTCAAGATCCGCCACAACATCGAGGACGGCAGCGTGCAGCTCGCCGACCACTACCAGCAGAACACCCCCATCGGCGACGGCCCCGTGCTGCTGCCCGACAACCACTACCTGAGCTACCAGTCCAAGCTGAGCAAAGACCCCAACGAGAAGCGCGATCACATGGTCCTGCTGGAGTTCGTGACCGCCGCCGGGATCACTCTCGGCATGGACGAGCTGTACAAGTGA

>7xSTtoD_mCitrine
ATGTCAGATGTAAATAGTTCTTCCAAGAAAGATAAATCTTATTTCTCTCATTCTGATTCATTGgatgaTGTTGTTGAAAATgatCAAgatGAACCCATTTTATTCgacgatgacAAATATTATGAACCGGAAATTGAAGGTACACCATCGAACCAGCTTCCCAAAATTGTTGAGTTTCAAAATACAGATAGTAGGAAGTTTGTCATGCATGATGATGTACGTGTTCATGAAGAAGAGGCTTCTGACTCTTGGAAAACATATTCGGATCTGTTaACTTCAGGAAAGTTGGGAGGTGGAGGTGGAGCTATGGTGAGCAAGGGCGAGGAGCTGTTCACCGGGGTGGTGCCCATCCTGGTCGAGCTGGACGGCGACGTAAACGGCCACAAGTTCAGCGTGTCCGGCGAGGGCGAGGGCGATGCCACCTACGGCAAGCTGACCCTGAAGTTCATCTGCACCACCGGCAAGCTGCCCGTGCCCTGGCCCACCCTCGTGACCACCTTCGGCTACGGCCTGATGTGCTTCGCCCGCTACCCCGACCACATGAAGCAGCACGACTTCTTCAAGTCCGCCATGCCCGAAGGCTACGTCCAGGAGCGCACCATCTTCTTCAAGGACGACGGCAACTACAAGACCCGCGCCGAGGTGAAGTTCGAGGGCGACACCCTGGTGAACCGCATCGAGCTGAAGGGCATCGACTTCAAGGAGGACGGCAACATCCTGGGGCACAAGCTGGAGTACAACTACAACAGCCACAACGTCTATATCATGGCCGACAAGCAGAAGAACGGCATCAAGGTGAACTTCAAGATCCGCCACAACATCGAGGACGGCAGCGTGCAGCTCGCCGACCACTACCAGCAGAACACCCCCATCGGCGACGGCCCCGTGCTGCTGCCCGACAACCACTACCTGAGCTACCAGTCCAAGCTGAGCAAAGACCCCAACGAGAAGCGCGATCACATGGTCCTGCTGGAGTTCGTGACCGCCGCCGGGATCACTCTCGGCATGGACGAGCTGTACAAGTGA

>9xSTYtoA_mCitrine
ATGTCAGATGTAAATAGTTCTTCCAAGAAAGATAAATCTTATTTCTCTCATTCTGATTCATTGgcagCTGTTGTTGAAAATgCACAAgCAGAACCCATTTTATTCgCAgCTgCTAAAgcTgcTGAACCGGAAATTGAAGGTACACCATCGAACCAGCTTCCCAAAATTGTTGAGTTTCAAAATACAGATAGTAGGAAGTTTGTCATGCATGATGATGTACGTGTTCATGAAGAAGAGGCTTCTGACTCTTGGAAAACATATTCGGATCTGTTaACTTCAGGAAAGTTGGGAGGTGGAGGTGGAGCTATGGTGAGCAAGGGCGAGGAGCTGTTCACCGGGGTGGTGCCCATCCTGGTCGAGCTGGACGGCGACGTAAACGGCCACAAGTTCAGCGTGTCCGGCGAGGGCGAGGGCGATGCCACCTACGGCAAGCTGACCCTGAAGTTCATCTGCACCACCGGCAAGCTGCCCGTGCCCTGGCCCACCCTCGTGACCACCTTCGGCTACGGCCTGATGTGCTTCGCCCGCTACCCCGACCACATGAAGCAGCACGACTTCTTCAAGTCCGCCATGCCCGAAGGCTACGTCCAGGAGCGCACCATCTTCTTCAAGGACGACGGCAACTACAAGACCCGCGCCGAGGTGAAGTTCGAGGGCGACACCCTGGTGAACCGCATCGAGCTGAAGGGCATCGACTTCAAGGAGGACGGCAACATCCTGGGGCACAAGCTGGAGTACAACTACAACAGCCACAACGTCTATATCATGGCCGACAAGCAGAAGAACGGCATCAAGGTGAACTTCAAGATCCGCCACAACATCGAGGACGGCAGCGTGCAGCTCGCCGACCACTACCAGCAGAACACCCCCATCGGCGACGGCCCCGTGCTGCTGCCCGACAACCACTACCTGAGCTACCAGTCCAAGCTGAGCAAAGACCCCAACGAGAAGCGCGATCACATGGTCCTGCTGGAGTTCGTGACCGCCGCCGGGATCACTCTCGGCATGGACGAGCTGTACAAGTGA

>9xSTYtoD_mCitrine
ATGTCAGATGTAAATAGTTCTTCCAAGAAAGATAAATCTTATTTCTCTCATTCTGATTCATTGgatgaTGTTGTTGAAAATgatCAAgatGAACCCATTTTATTCgacgatgacAAAgaTgaTGAACCGGAAATTGAAGGTACACCATCGAACCAGCTTCCCAAAATTGTTGAGTTTCAAAATACAGATAGTAGGAAGTTTGTCATGCATGATGATGTACGTGTTCATGAAGAAGAGGCTTCTGACTCTTGGAAAACATATTCGGATCTGTTaACTTCAGGAAAGTTGGGAGGTGGAGGTGGAGCTATGGTGAGCAAGGGCGAGGAGCTGTTCACCGGGGTGGTGCCCATCCTGGTCGAGCTGGACGGCGACGTAAACGGCCACAAGTTCAGCGTGTCCGGCGAGGGCGAGGGCGATGCCACCTACGGCAAGCTGACCCTGAAGTTCATCTGCACCACCGGCAAGCTGCCCGTGCCCTGGCCCACCCTCGTGACCACCTTCGGCTACGGCCTGATGTGCTTCGCCCGCTACCCCGACCACATGAAGCAGCACGACTTCTTCAAGTCCGCCATGCCCGAAGGCTACGTCCAGGAGCGCACCATCTTCTTCAAGGACGACGGCAACTACAAGACCCGCGCCGAGGTGAAGTTCGAGGGCGACACCCTGGTGAACCGCATCGAGCTGAAGGGCATCGACTTCAAGGAGGACGGCAACATCCTGGGGCACAAGCTGGAGTACAACTACAACAGCCACAACGTCTATATCATGGCCGACAAGCAGAAGAACGGCATCAAGGTGAACTTCAAGATCCGCCACAACATCGAGGACGGCAGCGTGCAGCTCGCCGACCACTACCAGCAGAACACCCCCATCGGCGACGGCCCCGTGCTGCTGCCCGACAACCACTACCTGAGCTACCAGTCCAAGCTGAGCAAAGACCCCAACGAGAAGCGCGATCACATGGTCCTGCTGGAGTTCGTGACCGCCGCCGGGATCACTCTCGGCATGGACGAGCTGTACAAGTGA

>4xKtoR_mCitrine
ATGTCAGATGTAAATAGTTCTTCCAGAAGAGATAGATCTTATTTCTCTCATTCTGATTCATTGAGCACTGTTGTTGAAAATACACAATCAGAACCCATTTTATTCACAACTTCTAGATATTATGAACCGGAAATTGAAGGTACACCATCGAACCAGCTTCCCAAAATTGTTGAGTTTCAAAATACAGATAGTAGGAAGTTTGTCATGCATGATGATGTACGTGTACATGAAGAAGAGGCTTCTGACTCTTGGAAAACATATTCGGATCTGTTAACTTCAGGAAAGTTGGGAGGTGGAGGTGGAGCTATGGTGAGCAAGGGCGAGGAGCTGTTCACCGGGGTGGTGCCCATCCTGGTCGAGCTGGACGGCGACGTAAACGGCCACAAGTTCAGCGTGTCCGGCGAGGGCGAGGGCGATGCCACCTACGGCAAGCTGACCCTGAAGTTCATCTGCACCACCGGCAAGCTGCCCGTGCCCTGGCCCACCCTCGTGACCACCTTCGGCTACGGCCTGATGTGCTTCGCCCGCTACCCCGACCACATGAAGCAGCACGACTTCTTCAAGTCCGCCATGCCCGAAGGCTACGTCCAGGAGCGCACCATCTTCTTCAAGGACGACGGCAACTACAAGACCCGCGCCGAGGTGAAGTTCGAGGGCGACACCCTGGTGAACCGCATCGAGCTGAAGGGCATCGACTTCAAGGAGGACGGCAACATCCTGGGGCACAAGCTGGAGTACAACTACAACAGCCACAACGTCTATATCATGGCCGACAAGCAGAAGAACGGCATCAAGGTGAACTTCAAGATCCGCCACAACATCGAGGACGGCAGCGTGCAGCTCGCCGACCACTACCAGCAGAACACCCCCATCGGCGACGGCCCCGTGCTGCTGCCCGACAACCACTACCTGAGCTACCAGTCCAAGCTGAGCAAAGACCCCAACGAGAAGCGCGATCACATGGTCCTGCTGGAGTTCGTGACCGCCGCCGGGATCACTCTCGGCATGGACGAGCTGTACAAGTGA


 
